# Supplementary material for: Modulation of tooth regeneration through opposing responses to Wnt and BMP signals in teleosts
Source: Development. 2023 Dec 7;150(23):dev202168. doi: 10.1242/dev.202168 (PMC10730089; doi:10.1242/dev.202168)
Supplement: Table S1. Differential expression analysis of Bmp6 OE reveals marked upregulation of Wnt and BMP inhibitors. The first sheet shows selected genes of interest specifically mentioned in the manuscript (namely Wnt and BMP inhibitors, BMP effectors, and Wnt ligands). The second sheet shows the results o [file develop-150-202168-TableS1.xlsx]

## Sheet: Selected genes
Gene symbol	baseMean	log2FoldChange	stat	P-value	Adjusted P value	.GTF name
Bambia	1462.28	-1.43186	-6.80874	9.84587e-12	3.21666e-09	gene-bambia
Dact2	1510.6	-2.27662	-9.127	7.04237e-20	6.90226e-17	gene-dact2
Dkk1	750.296	-1.24797	-5.3332	9.64954e-08	1.26545e-05	gene-LOC120820789
Dlx3b	3545.77	-2.83224	-9.32677	1.09146e-20	1.1956e-17	gene-dlx3b
Eda	98.6394	2.3709	5.98207	2.2032e-09	4.36468e-07	gene-eda
Grem1b	360.843	-2.46978	-8.3662	5.95052e-17	3.95752e-14	gene-grem1b
Grem2a	3260.93	-1.39953	-5.54544	2.93224e-08	4.36833e-06	gene-grem2a
Lef1	371.411	-0.640329	-2.12191	0.0338457	0.233767	gene-lef1
Msx1a	642.19	-1.74525	-7.30984	2.67466e-13	1.21482e-10	gene-msx1a
Msx2b	789.016	-2.62106	-11.0781	1.60209e-28	4.97235e-25	gene-msx2b
Nog1	235.04	-4.04916	-11.8169	3.19201e-32	1.98139e-28	gene-nog1
Nog2	1220.49	-1.9576	-8.59555	8.28699e-18	5.9354e-15	gene-nog2
Sfrp2l	426.672	-0.930929	-3.89855	9.67696e-05	0.00434227	gene-sfrp2l
Smad1	1791.57	-1.05541	-4.49568	6.93465e-06	0.000502479	gene-smad1
Smad10a	1202.55	-1.98228	-8.21227	2.17047e-16	1.39374e-13	gene-smad10a
Smad2	762.297	-0.790462	-3.09805	0.00194799	0.041082	gene-smad2
Smad3a	360.526	-0.567889	-2.20984	0.0271163	0.210151	gene-smad3a
Smad3b	401.557	-0.590533	-2.14231	0.0321682	0.227848	gene-smad3b
Smad4a	1136.04	-0.282492	-1.23694	0.216108	0.548572	gene-smad4a
Smad5	683.509	-0.741728	-2.4108	0.0159174	0.154463	gene-smad5
Smad6a	1124.92	-1.9753	-8.91087	5.06344e-19	4.09962e-16	gene-smad6a
Smad6b	801.502	-1.35062	-5.88094	4.07947e-09	7.67353e-07	gene-smad6b
Smad7	2176.53	-2.62808	-10.8279	2.53897e-27	5.91008e-24	gene-smad7
Smad9	773.134	-3.5503	-13.0692	4.94064e-39	4.60023e-35	gene-smad9
Sost	1611.5	-0.911725	-4.17545	2.97404e-05	0.0016434	gene-sost
Sostdc1a	1662.31	-0.824328	-3.02863	0.00245662	0.0479678	gene-sostdc1a
Tcf12	1288.24	0.227179	0.791181	0.428838	0.730169	gene-tcf12
Tcf15	48.5978	0.129388	0.311614	0.755334	0.907504	gene-tcf15
Tcf19l	34.3435	-0.262159	-0.611857	0.540632	0.798971	gene-tcf19l
Tcf20	946.423	-0.628958	-2.57931	0.00989981	0.117861	gene-tcf20
Tcf21	37.2078	1.69414	3.30343	0.00095509	0.0242974	gene-tcf21
Tcf25	3531.4	-0.141671	-0.674212	0.500177	0.774625	gene-tcf25
Tcf3a	2304.17	-0.470324	-1.88945	0.058832	0.305343	gene-tcf3a
Tcf3b	1866.7	-0.143264	-0.573514	0.566297	0.813209	gene-tcf3b
Tcf7	365.334	-0.0555445	-0.151575	0.879522	0.957434	gene-tcf7
Tcf7l2	711.108	-0.734057	-2.72515	0.00642719	0.0915039	gene-tcf7l2
Wnt1	51.1328	0.200244	0.542748	0.587303	0.824678	gene-wnt1
Wnt10a	122.441	1.38036	4.24373	2.19838e-05	0.00128191	gene-wnt10a
Wnt10b	149.33	0.0425315	0.112776	0.910208	0.968676	gene-wnt10b
Wnt11	1052.75	-0.1922	-0.858487	0.390624	0.704591	gene-wnt11
Wnt16	88.3997	0.2207	0.711678	0.476664	0.760595	gene-wnt16
Wnt2	146.726	0.450284	1.35232	0.176272	0.503535	gene-wnt2
Wnt3	28.8711	-0.120774	-0.238975	0.811125	0.930613	gene-wnt3
Wnt3a	89.2749	-0.0574499	-0.159029	0.873646	0.955597	gene-wnt3a
Wnt4	170.796	0.103897	0.279736	0.77968	0.918008	gene-wnt4
Wnt4b	24.82	-0.297195	-0.552532	0.580584	0.820929	gene-wnt4b
Wnt5a	2549.12	0.407074	1.46703	0.142368	0.460044	gene-wnt5a
Wnt5b	530.285	0.442668	1.83509	0.0664923	0.322201	gene-wnt5b
Wnt6b	117.598	-2.15698	-6.698	2.11294e-11	6.14798e-09	gene-wnt6b
Wnt7aa	26.3384	-0.199256	-0.409125	0.682448	0.87268	gene-wnt7aa
Wnt7ba	121.211	-0.425346	-1.41151	0.158093	0.481574	gene-wnt7ba
Wnt7bb	73.2225	-0.0414536	-0.108769	0.913385	0.970273	gene-wnt7bb
Wnt8b	1.12884	-2.27285	-0.951265	0.34147	NA (counts too low)	gene-wnt8b
Wnt9a	154.373	-0.880474	-2.5841	0.00976339	0.116959	gene-wnt9a
Wnt9b	65.8526	-0.399944	-1.0918	0.274921	0.610638	gene-wnt9b

## Sheet: All genes (full result)
	baseMean	log2FoldChange	lfcSE	stat	pvalue	padj
gene-LOC120822779	345.647	6.88939	0.474895	14.5072	1.09121e-47	2.03206e-43
gene-smad9	773.134	-3.5503	0.271655	-13.0692	4.94064e-39	4.60023e-35
gene-nog1	235.04	-4.04916	0.342658	-11.8169	3.19201e-32	1.98139e-28
gene-dnajc3a	4384.3	-3.27567	0.289321	-11.3219	1.0222e-29	4.75887e-26
gene-hspa5	37403.8	-3.82571	0.34047	-11.2366	2.69654e-29	1.0043e-25
gene-msx2b	789.016	-2.62106	0.236598	-11.0781	1.60209e-28	4.97235e-25
gene-calr	4240.11	-2.99206	0.271346	-11.0267	2.84051e-28	7.55657e-25
gene-smad7	2176.53	-2.62808	0.242714	-10.8279	2.53897e-27	5.91008e-24
gene-manf	15057.1	-3.02564	0.284617	-10.6306	2.14841e-26	4.4453e-23
gene-pdia4	13379	-2.29659	0.221025	-10.3907	2.73468e-25	5.09252e-22
gene-LOC120834780	162.494	-3.70267	0.36568	-10.1254	4.26092e-24	7.21335e-21
gene-hyou1	9248.04	-2.80289	0.283431	-9.88914	4.64003e-23	7.20056e-20
gene-LOC120809195	30978.5	-2.25785	0.228759	-9.86999	5.61675e-23	8.04578e-20
gene-LOC120826233	317.297	-2.97047	0.307687	-9.65418	4.71908e-22	6.27706e-19
gene-pdia6	16497.7	-2.56053	0.266851	-9.59534	8.36449e-22	1.03842e-18
gene-LOC120823740	16344.4	-2.20056	0.231113	-9.52159	1.70543e-21	1.98491e-18
gene-dlx3b	3545.77	-2.83224	0.303668	-9.32677	1.09146e-20	1.1956e-17
gene-pcdh7b	602.905	-2.60672	0.280792	-9.28348	1.64037e-20	1.69705e-17
gene-dact2	1510.6	-2.27662	0.249437	-9.127	7.04237e-20	6.90226e-17
gene-nav2a	4118.73	-2.13642	0.234618	-9.10593	8.55309e-20	7.96378e-17
gene-hsp90b1	15551.1	-2.41002	0.26497	-9.09547	9.41791e-20	8.35144e-17
gene-fam167ab	1124.94	-2.49183	0.278037	-8.9622	3.18259e-19	2.69392e-16
gene-smad6a	1124.92	-1.9753	0.221673	-8.91087	5.06344e-19	4.09962e-16
gene-dnajb11	4105.38	-2.11589	0.241314	-8.76819	1.81568e-18	1.40881e-15
gene-sele	394.168	-2.23727	0.255455	-8.758	1.98744e-18	1.48041e-15
gene-nog2	1220.49	-1.9576	0.227746	-8.59555	8.28699e-18	5.9354e-15
gene-heyl	268.166	-2.79192	0.330058	-8.45887	2.69991e-17	1.86214e-14
gene-grem1b	360.843	-2.46978	0.295209	-8.3662	5.95052e-17	3.95752e-14
gene-smad10a	1202.55	-1.98228	0.24138	-8.21227	2.17047e-16	1.39374e-13
gene-LOC120819826	470.447	-2.19373	0.268795	-8.16135	3.31302e-16	2.0565e-13
gene-krt1-c5	4768.53	-2.09194	0.258201	-8.10197	5.40743e-16	3.2483e-13
gene-asap3	3768.48	-2.03963	0.252383	-8.08148	6.39835e-16	3.72344e-13
gene-LOC120814015	79.2109	9.85648	1.22249	8.06262	7.46787e-16	4.21414e-13
gene-otog	61.1672	-6.09014	0.762881	-7.98308	1.42729e-15	7.81735e-13
gene-pi15a	201.587	2.39695	0.30778	7.78785	6.8157e-15	3.62634e-12
gene-LOC120828285	644.036	1.71969	0.221095	7.77806	7.36428e-15	3.80938e-12
gene-LOC120812642	438.403	-1.87338	0.246013	-7.61497	2.63744e-14	1.32742e-11
gene-LOC120812039	1612.14	-2.09726	0.276568	-7.58318	3.37198e-14	1.65245e-11
gene-creld2	2026.4	-2.04003	0.278552	-7.32369	2.4124e-13	1.12309e-10
gene-spon2b	2646.16	-1.92431	0.262639	-7.32683	2.35666e-13	1.12309e-10
gene-msx1a	642.19	-1.74525	0.238754	-7.30984	2.67466e-13	1.21482e-10
gene-id2a	1224.04	-1.95797	0.270287	-7.24405	4.35496e-13	1.93091e-10
gene-cebpa	1523.6	-2.04523	0.283053	-7.22561	4.98849e-13	2.16036e-10
gene-sel1l	4248.65	-2.13508	0.296376	-7.20395	5.84937e-13	2.47561e-10
gene-pdia2	59.7679	-3.30184	0.46109	-7.16094	8.01285e-13	3.24381e-10
gene-LOC120825838	427.455	2.06023	0.287653	7.16219	7.93969e-13	3.24381e-10
gene-ppp1r14bb	1535.55	-1.61017	0.225749	-7.13258	9.85042e-13	3.90286e-10
gene-rhag	659.648	1.84603	0.260046	7.09887	1.25785e-12	4.87994e-10
gene-herpud1	776.511	-2.45364	0.346772	-7.07566	1.48744e-12	5.65286e-10
gene-slc26a10	161.514	-2.20207	0.314125	-7.01016	2.38045e-12	8.86574e-10
gene-LOC120811306	95.2735	2.47269	0.353142	7.00198	2.52366e-12	9.21482e-10
gene-LOC120822346	112.249	-2.29614	0.329049	-6.97813	2.9913e-12	1.07123e-09
gene-chrm2a	97.2734	-2.37229	0.341508	-6.9465	3.74452e-12	1.2913e-09
gene-angptl7	4394.52	1.79695	0.258653	6.94733	3.72268e-12	1.2913e-09
gene-tgfb3	1751.71	-1.51787	0.220436	-6.88577	5.74769e-12	1.94606e-09
gene-LOC120835612	190.976	1.93733	0.281887	6.87273	6.29862e-12	2.09452e-09
gene-bambia	1462.28	-1.43186	0.210298	-6.80874	9.84587e-12	3.21666e-09
gene-pcdh7a	176.542	-2.46645	0.364109	-6.77392	1.25343e-11	3.82644e-09
gene-eng	1510.44	-1.73227	0.255524	-6.77929	1.20767e-11	3.82644e-09
gene-uggt1	5159	-1.66797	0.246109	-6.77738	1.22374e-11	3.82644e-09
gene-LOC120824719	20993.4	-1.51483	0.223553	-6.77613	1.23441e-11	3.82644e-09
gene-p4hb	25858.6	-1.64178	0.243972	-6.72937	1.70397e-11	5.11797e-09
gene-wnt6b	117.598	-2.15698	0.322034	-6.698	2.11294e-11	6.14798e-09
gene-LOC120813994	33.7323	8.62203	1.28683	6.70023	2.08086e-11	6.14798e-09
gene-cps1	766.988	-2.52067	0.376547	-6.69416	2.16916e-11	6.21447e-09
gene-samd11	420.497	-2.28302	0.341215	-6.69086	2.21868e-11	6.26004e-09
gene-sp5a	203.175	-2.37229	0.354827	-6.68575	2.29743e-11	6.38547e-09
gene-tmem132e	202.977	-2.50267	0.374684	-6.67943	2.39881e-11	6.5692e-09
gene-sox11a	776.621	-1.55973	0.234042	-6.66429	2.65951e-11	7.17579e-09
gene-calr3b	34673.5	-1.55033	0.232706	-6.66221	2.69738e-11	7.17579e-09
gene-LOC120828055	272.529	1.96896	0.298205	6.60271	4.03711e-11	1.05886e-08
gene-plvapb	449.428	1.83367	0.279243	6.56657	5.14887e-11	1.3317e-08
gene-LOC120835614	35.0247	-4.24625	0.646888	-6.56412	5.23415e-11	1.33521e-08
gene-mydgf	2246.91	-1.95193	0.301972	-6.46395	1.02002e-10	2.56686e-08
gene-slc35b1	2466.25	-1.84851	0.287322	-6.43359	1.24623e-10	3.09431e-08
gene-mat2ab	15737.5	-2.06804	0.321977	-6.42294	1.33668e-10	3.27521e-08
gene-LOC120812799	2724.11	-1.39922	0.21982	-6.36532	1.94888e-10	4.71326e-08
gene-loxl5a	182.62	-2.27857	0.360467	-6.32117	2.59598e-10	6.11928e-08
gene-cux2b	224.451	-2.14537	0.339374	-6.32155	2.58944e-10	6.11928e-08
gene-ywhag1	770.158	-2.42205	0.383603	-6.31396	2.71987e-10	6.33117e-08
gene-LOC120832531	4495.9	2.06925	0.328879	6.29183	3.13749e-10	7.21312e-08
gene-f5	139.516	-3.06994	0.489039	-6.27749	3.44076e-10	7.81389e-08
gene-LOC120810776	940.859	1.76341	0.282482	6.24254	4.30525e-10	9.65932e-08
gene-LOC120822847	341.231	-2.22636	0.357294	-6.23116	4.6298e-10	1.02638e-07
gene-LOC120826236	90.1671	-2.26688	0.365503	-6.2021	5.57151e-10	1.22062e-07
gene-LOC120811052	29.2242	-4.70839	0.759511	-6.19924	5.67354e-10	1.22852e-07
gene-cnpy1	3416.65	-1.62242	0.262575	-6.17887	6.4563e-10	1.38195e-07
gene-poln	33.9657	-3.35047	0.543363	-6.16617	6.99631e-10	1.48051e-07
gene-pcdh19	1434.03	-1.84315	0.29948	-6.15449	7.53178e-10	1.57592e-07
gene-shmt2	1918.08	-1.49422	0.243424	-6.13833	8.33933e-10	1.7255e-07
gene-id1	21893.3	-1.35346	0.224792	-6.02092	1.7343e-09	3.54902e-07
gene-zgc:63863	603	-1.86212	0.310298	-6.00109	1.96003e-09	3.96735e-07
gene-LOC120813966	189.61	-1.97907	0.330816	-5.98239	2.1989e-09	4.36468e-07
gene-eda	98.6394	2.3709	0.396334	5.98207	2.2032e-09	4.36468e-07
gene-pgbd5	495.595	-1.72316	0.288872	-5.96516	2.44401e-09	4.79078e-07
gene-LOC120817982	626.426	-1.99842	0.335324	-5.95967	2.52743e-09	4.90268e-07
gene-LOC120828318	530.529	-1.4837	0.25009	-5.93269	2.9801e-09	5.72118e-07
gene-skila	842.136	-1.43467	0.243874	-5.88284	4.03298e-09	7.66348e-07
gene-smad6b	801.502	-1.35062	0.229661	-5.88094	4.07947e-09	7.67353e-07
gene-dnajc3b	3380.69	-1.77763	0.303036	-5.86608	4.46216e-09	8.30943e-07
gene-LOC120834464	119.069	-4.83529	0.825096	-5.86028	4.62094e-09	8.51992e-07
gene-LOC120820899	1993.57	-1.37807	0.235618	-5.84873	4.95336e-09	9.04327e-07
gene-sdf2l1	4663.75	-1.37477	0.235783	-5.83068	5.52025e-09	9.9804e-07
gene-egfl6	620.794	1.4947	0.25699	5.81618	6.02085e-09	1.07808e-06
gene-plxdc2b	2459.67	-1.36338	0.234722	-5.80851	6.30296e-09	1.11785e-06
gene-LOC120835264	467.886	1.47257	0.254573	5.78448	7.27368e-09	1.27783e-06
gene-LOC120812704	23209.9	-1.37116	0.237352	-5.77688	7.60964e-09	1.32436e-06
gene-atoh8	1046.75	-1.38562	0.241839	-5.72953	1.00709e-08	1.73649e-06
gene-ckap4	717.272	-1.49588	0.261552	-5.71924	1.07001e-08	1.82805e-06
gene-rapgef5a	729.156	-1.69827	0.297162	-5.71497	1.09724e-08	1.85171e-06
gene-spry2	468.298	-1.56571	0.274014	-5.71396	1.10375e-08	1.85171e-06
gene-sec24d	1311.98	-1.53414	0.269653	-5.68932	1.2755e-08	2.12074e-06
gene-mustn1a	451.868	1.45516	0.256024	5.68369	1.3182e-08	2.17234e-06
gene-sbk3	390.09	2.08104	0.366986	5.67061	1.42289e-08	2.3243e-06
gene-alpk2	789.441	-1.43355	0.253047	-5.66516	1.46884e-08	2.37202e-06
gene-LOC120809343	390.51	-1.38284	0.244139	-5.66415	1.47758e-08	2.37202e-06
gene-jarid2b	535.499	-1.64413	0.290379	-5.66201	1.49609e-08	2.38121e-06
gene-trim62.1	1245.24	-1.4568	0.257868	-5.64942	1.6099e-08	2.54064e-06
gene-pitx2	11021.4	-1.31212	0.232889	-5.63407	1.76002e-08	2.75422e-06
gene-bmf1	1010.55	-1.34399	0.238687	-5.63077	1.79412e-08	2.78418e-06
gene-fhdc2	364.55	-1.40345	0.251152	-5.58804	2.29647e-08	3.53428e-06
gene-LOC120809697	660.38	-1.35667	0.243044	-5.58198	2.37793e-08	3.62966e-06
gene-cntn3a.1	423.77	-1.89814	0.341255	-5.56223	2.66354e-08	4.03256e-06
gene-lmo4b	273.144	-1.70975	0.308246	-5.54671	2.91088e-08	4.36833e-06
gene-grem2a	3260.93	-1.39953	0.252375	-5.54544	2.93224e-08	4.36833e-06
gene-LOC120807785	1532.46	-1.62906	0.294204	-5.53718	3.07388e-08	4.543e-06
gene-atp2a2a	1232.57	-1.6732	0.3028	-5.52575	3.28084e-08	4.81069e-06
gene-pax1a	1787.71	-1.29615	0.234657	-5.5236	3.32127e-08	4.83192e-06
gene-LOC120810645	374.937	-2.19042	0.396963	-5.51793	3.43014e-08	4.91354e-06
gene-sec31a	1979.8	-1.50069	0.271919	-5.51889	3.41141e-08	4.91354e-06
gene-LOC120828133	901.621	-1.33545	0.242278	-5.51207	3.54629e-08	5.04115e-06
gene-nfil3-5	535.804	-1.42576	0.258845	-5.50816	3.62595e-08	5.11533e-06
gene-c1qtnf12	593.234	-1.43368	0.260709	-5.49917	3.8159e-08	5.34283e-06
gene-adgra1a	852.74	-1.3503	0.246327	-5.48174	4.21156e-08	5.81114e-06
gene-LOC120810778	950.78	2.08767	0.380844	5.48169	4.21278e-08	5.81114e-06
gene-LOC120808615	2537.63	-1.37069	0.25147	-5.4507	5.01709e-08	6.81957e-06
gene-LOC120808658	206.012	1.57621	0.28917	5.45079	5.01452e-08	6.81957e-06
gene-pmepa1	1296.1	-1.4655	0.272414	-5.37967	7.46232e-08	1.00698e-05
gene-gpr180	307.503	-1.80646	0.33605	-5.37555	7.63495e-08	1.02286e-05
gene-tp73	731.067	-1.36285	0.253761	-5.3706	7.84739e-08	1.04381e-05
gene-si:dkey-202e22.2	37.8367	2.86455	0.535819	5.34612	8.98586e-08	1.18677e-05
gene-LOC120820789	750.296	-1.24797	0.233999	-5.3332	9.64954e-08	1.26545e-05
gene-nanos1	248.101	1.37234	0.258039	5.31835	1.04711e-07	1.36359e-05
gene-ergic3	340.315	-1.41673	0.266504	-5.31599	1.06077e-07	1.37179e-05
gene-LOC120816009	72.8975	-2.36779	0.445847	-5.31076	1.0917e-07	1.40205e-05
gene-LOC120812590	461.303	-1.43679	0.271157	-5.29872	1.16614e-07	1.48739e-05
gene-LOC120827768	2094.18	-1.20997	0.228504	-5.29518	1.189e-07	1.50623e-05
gene-erp44	6443.72	-1.24072	0.234413	-5.29289	1.204e-07	1.51493e-05
gene-elovl5	102.373	1.77181	0.33517	5.28631	1.24811e-07	1.55988e-05
gene-pcsk5b	1321.81	-1.35474	0.256455	-5.28258	1.27379e-07	1.58137e-05
gene-rai14	2358.23	-1.31755	0.249487	-5.28102	1.28465e-07	1.58429e-05
gene-tgm8	8340.75	-1.7857	0.338433	-5.27637	1.3177e-07	1.60458e-05
gene-foxe1	2776.36	1.08849	0.206299	5.27628	1.31834e-07	1.60458e-05
gene-bmp16	129.777	1.58802	0.301852	5.26093	1.4333e-07	1.73318e-05
gene-jam2b	132.554	1.58111	0.300842	5.2556	1.47539e-07	1.77257e-05
gene-map2k1	137.713	1.54866	0.295343	5.2436	1.57473e-07	1.87978e-05
gene-LOC120816489	2931.18	1.75108	0.334106	5.24109	1.59635e-07	1.89345e-05
gene-LOC120834984	408.195	1.32556	0.252994	5.2395	1.61016e-07	1.89775e-05
gene-si:ch211-136a13.1	653.961	-1.41442	0.270375	-5.23132	1.68306e-07	1.97119e-05
gene-tbx3a	1436.23	-1.30089	0.248793	-5.22879	1.70623e-07	1.98584e-05
gene-gclc	8082.92	-1.10789	0.212104	-5.22333	1.75732e-07	2.0326e-05
gene-LOC120834755	232.184	1.79788	0.345981	5.19648	2.03101e-07	2.33465e-05
gene-odc1	7368.03	-1.22743	0.23637	-5.19283	2.07123e-07	2.36628e-05
gene-LOC120811806	7767.43	1.14627	0.221241	5.18112	2.20559e-07	2.50442e-05
gene-LOC120823874	857.386	-1.74565	0.338264	-5.1606	2.46159e-07	2.77817e-05
gene-crlf1a	439.814	-1.2508	0.242722	-5.15323	2.56032e-07	2.87219e-05
gene-fzd1	784.671	-1.35626	0.263756	-5.1421	2.7168e-07	3.02948e-05
gene-LOC120830291	50.4022	2.2213	0.432979	5.13027	2.8932e-07	3.20697e-05
gene-LOC120821623	1274.39	-1.21927	0.23779	-5.12749	2.93634e-07	3.22419e-05
gene-fgf16	30.2898	2.81158	0.548383	5.12704	2.94336e-07	3.22419e-05
gene-LOC120831645	170.952	-1.62212	0.319352	-5.0794	3.78621e-07	4.1232e-05
gene-LOC120826846	33.0882	-2.64499	0.521286	-5.07397	3.89598e-07	4.21808e-05
gene-mtdha	2902.28	-1.32025	0.260361	-5.07085	3.96043e-07	4.26307e-05
gene-LOC120816116	37.6149	-2.41612	0.476581	-5.06969	3.98471e-07	4.26456e-05
gene-pdia3	29904.3	-1.19985	0.237086	-5.06081	4.17482e-07	4.44249e-05
gene-larp6a	1378.17	-1.77773	0.35233	-5.04564	4.52015e-07	4.78262e-05
gene-LOC120811607	76.9491	-1.86982	0.371772	-5.02947	4.91827e-07	5.17447e-05
gene-LOC120810186	383.822	1.18565	0.236453	5.0143	5.32279e-07	5.5686e-05
gene-epha7	978.124	-1.25435	0.250234	-5.01273	5.36628e-07	5.58273e-05
gene-hey1	1361.53	-1.32672	0.264832	-5.00967	5.45234e-07	5.60959e-05
gene-tcima	1330.58	-1.22453	0.244421	-5.00994	5.4447e-07	5.60959e-05
gene-zgc:66447	962.164	-1.12721	0.225472	-4.99933	5.75286e-07	5.88625e-05
gene-prdm1a	926.581	-1.57803	0.316967	-4.97852	6.40735e-07	6.48801e-05
gene-LOC120820818	2092.15	-1.16882	0.234777	-4.97842	6.41066e-07	6.48801e-05
gene-gmppb	1971.15	-1.63447	0.328786	-4.97122	6.65332e-07	6.69719e-05
gene-LOC120808420	2599.37	-1.26481	0.254683	-4.9662	6.82776e-07	6.83584e-05
gene-atp2a2b	3277.47	-1.35305	0.272514	-4.96506	6.86794e-07	6.83929e-05
gene-sox18	2226.98	-1.60547	0.323593	-4.96139	6.99908e-07	6.93281e-05
gene-LOC120828007	1184.55	1.19417	0.241962	4.93536	8.00043e-07	7.88275e-05
gene-canx	18888.2	-1.23613	0.251226	-4.9204	8.63663e-07	8.4648e-05
gene-plcd3a	1199.14	-1.26919	0.258799	-4.90416	9.38269e-07	9.10023e-05
gene-LOC120821291	227.641	1.46391	0.298473	4.90467	9.35833e-07	9.10023e-05
gene-phospho1	5159.47	1.11154	0.226708	4.90293	9.44162e-07	9.10994e-05
gene-snai1b	27.5996	-2.85021	0.58266	-4.89173	9.99532e-07	9.59447e-05
gene-LOC120828783	509.801	-1.80894	0.370531	-4.88203	1.04997e-06	0.000100269
gene-LOC120808144	1146.08	-1.38757	0.284472	-4.8777	1.07332e-06	0.000101976
gene-gss	1313.18	-1.21712	0.249815	-4.8721	1.10419e-06	0.000104376
gene-runx3	1162.34	-1.36175	0.280044	-4.86264	1.15828e-06	0.000108937
gene-wdr93	90.1001	-1.71829	0.353866	-4.85577	1.19918e-06	0.000112217
gene-trim69	437.468	1.18911	0.245275	4.84808	1.24662e-06	0.000116073
gene-LOC120829708	254.347	1.20488	0.24991	4.82127	1.42646e-06	0.000132157
gene-LOC120809612	45.1888	-2.04093	0.423483	-4.81938	1.44004e-06	0.000132193
gene-mthfd1l	1128.09	-1.11726	0.231832	-4.81924	1.44104e-06	0.000132193
gene-LOC120819896	29782.6	-1.41908	0.294531	-4.81809	1.44937e-06	0.000132305
gene-krt98	6606.74	1.71754	0.357272	4.80738	1.52918e-06	0.000138909
gene-crabp2b	878.332	1.28916	0.268698	4.79782	1.60401e-06	0.000145
gene-hspa13	416.302	-1.29733	0.270676	-4.79292	1.64368e-06	0.000147868
gene-ganabb	8460.82	-1.14849	0.240035	-4.78467	1.71266e-06	0.000153332
gene-tgm5l	1897.54	-1.67154	0.349733	-4.77946	1.75762e-06	0.000156605
gene-si:ch211-11k18.4	1366.6	-1.24994	0.261671	-4.77677	1.7813e-06	0.000157959
gene-LOC120827266	514.388	1.08178	0.226695	4.77195	1.82447e-06	0.000161021
gene-LOC120810081	857.05	-1.31488	0.275764	-4.76812	1.85953e-06	0.000163341
gene-LOC120817997	1148.29	-1.61624	0.339875	-4.7554	1.98051e-06	0.000173151
gene-LOC120828052	46725.1	1.36574	0.28813	4.74	2.13717e-06	0.000185974
gene-LOC120816637	30.6374	2.50323	0.528558	4.73596	2.1802e-06	0.000188835
gene-slc23a2	755.916	-1.15627	0.2443	-4.733	2.21225e-06	0.000190725
gene-LOC120822378	5171.93	0.992914	0.210003	4.7281	2.26632e-06	0.000194486
gene-LOC120809729	1194.26	-1.20536	0.255017	-4.7266	2.2831e-06	0.000195027
gene-foxo6b	45.3876	-2.24416	0.474897	-4.72557	2.29474e-06	0.000195127
gene-pmt	1227.96	-1.79207	0.379313	-4.7245	2.30678e-06	0.000195258
gene-LOC120815626	5503.18	-1.2226	0.259266	-4.71561	2.40988e-06	0.000203062
gene-rhoub	2299.78	-1.04727	0.22217	-4.7138	2.43144e-06	0.000203956
gene-LOC120816505	95.0512	1.64464	0.349552	4.705	2.53861e-06	0.000211991
gene-stim2b	1049.76	-1.39469	0.296623	-4.70188	2.57775e-06	0.000214299
gene-csrnp1b	781.408	-1.13036	0.240487	-4.70028	2.59806e-06	0.000215027
gene-gnmt	5167.57	-1.65753	0.353726	-4.68593	2.78693e-06	0.000229638
gene-LOC120822056	265.542	-1.46577	0.313	-4.68297	2.82751e-06	0.000231707
gene-foxred2	497.549	-1.22473	0.261667	-4.6805	2.86181e-06	0.000231707
gene-LOC120829298	759.518	-1.139	0.243344	-4.68063	2.85992e-06	0.000231707
gene-has2	85.4646	1.73729	0.371175	4.6805	2.86171e-06	0.000231707
gene-LOC120820791	828.622	1.09957	0.235143	4.67616	2.92298e-06	0.000235635
gene-tnfrsfa	444.341	-1.19545	0.255742	-4.67443	2.94765e-06	0.0002366
gene-atf6	1952.29	-1.57632	0.338614	-4.65521	3.23649e-06	0.000258669
gene-LOC120815089	123.116	1.46063	0.315086	4.63565	3.55819e-06	0.000283165
gene-LOC120832386	163.022	-1.6348	0.353047	-4.63054	3.6471e-06	0.000289006
gene-fat1a	2836.95	-1.40583	0.30488	-4.61108	4.00583e-06	0.000316087
gene-atf5a	137.184	-1.78571	0.388399	-4.59761	4.27366e-06	0.000335798
gene-sp8a	37.9836	-2.06772	0.449833	-4.59663	4.29371e-06	0.000335956
gene-tram1	3394.2	-1.35386	0.29489	-4.59107	4.40973e-06	0.00034359
gene-jmjd8	554.552	-1.19808	0.261813	-4.57607	4.73782e-06	0.000367615
gene-fam43a	1096.98	-0.967202	0.211746	-4.56774	4.93003e-06	0.000380942
gene-postnb	3762.05	1.26311	0.277305	4.55496	5.23953e-06	0.000403184
gene-aplp1	1279.98	-1.25824	0.276524	-4.5502	5.35962e-06	0.000410728
gene-lratd1	735.5	-1.11758	0.245668	-4.54915	5.38636e-06	0.000411085
gene-foxa2	1745.58	1.00749	0.221515	4.54819	5.41088e-06	0.000411271
gene-zgc:113223	57.4017	1.84724	0.406682	4.54223	5.56618e-06	0.000421356
gene-pde4d	741.987	-1.36274	0.300942	-4.52824	5.94761e-06	0.000448407
gene-dlx5a	939.988	-1.15205	0.254708	-4.52302	6.09622e-06	0.000457675
gene-hectd2	1043.36	-1.01108	0.223582	-4.52221	6.1197e-06	0.000457675
gene-cldn11a	227.902	1.36806	0.302688	4.51969	6.19308e-06	0.00046131
gene-snai2	841.888	-1.33017	0.294509	-4.51655	6.28539e-06	0.000466321
gene-gpt2	632.002	-1.02362	0.227042	-4.50849	6.52897e-06	0.00048247
gene-LOC120833007	553.282	-1.18855	0.264022	-4.5017	6.74109e-06	0.000495612
gene-il17rel	435.925	1.17334	0.260678	4.50111	6.76004e-06	0.000495612
gene-maml3	1109.16	-1.27672	0.283933	-4.49654	6.90678e-06	0.000502479
gene-smad1	1791.57	-1.05541	0.23476	-4.49568	6.93465e-06	0.000502479
gene-LOC120817696	1546.43	1.05578	0.234837	4.4958	6.93091e-06	0.000502479
gene-LOC120831562	224.605	-1.57194	0.349963	-4.49175	7.06418e-06	0.000509881
gene-smurf2	692.359	-1.10065	0.24593	-4.47545	7.62491e-06	0.000548228
gene-LOC120811507	3950.96	0.984539	0.22058	4.46341	8.06649e-06	0.000577747
gene-hpgd	175.181	1.60301	0.359732	4.45612	8.34572e-06	0.000595456
gene-bcam	1868.05	-1.54881	0.347738	-4.45395	8.43059e-06	0.000599216
gene-LOC120808709	3813.49	1.17957	0.265195	4.44792	8.6704e-06	0.000613917
gene-rims1b	184.185	-1.87823	0.422837	-4.44198	8.91338e-06	0.000628731
gene-LOC120827763	46.3066	1.8706	0.421441	4.43859	9.05507e-06	0.000636315
gene-slc38a4	781.996	-1.55505	0.350859	-4.43214	9.33038e-06	0.000653197
gene-nfatc1	364.208	-1.21375	0.274221	-4.42618	9.59153e-06	0.000668964
gene-inka2	635.518	-1.18687	0.268309	-4.42354	9.7097e-06	0.000674679
gene-ficd	152.69	-1.43806	0.325898	-4.41262	1.02126e-05	0.000706986
gene-surf4	5141.63	-1.10107	0.249845	-4.407	1.04814e-05	0.000719229
gene-LOC120835803	369.372	1.25467	0.284636	4.40797	1.04345e-05	0.000719229
gene-lyve1a	192.35	1.75615	0.398536	4.4065	1.05053e-05	0.000719229
gene-elf3	357.571	1.23214	0.279725	4.40482	1.0587e-05	0.000722167
gene-trib3	1756.87	-3.01731	0.686008	-4.39836	1.09074e-05	0.000741306
gene-gse1	1496.39	-1.10534	0.252018	-4.38596	1.15476e-05	0.000781964
gene-LOC120810675	205.562	1.31182	0.30058	4.36429	1.27536e-05	0.000860497
gene-LOC120827270	808.765	1.04536	0.240152	4.3529	1.34349e-05	0.000903191
gene-dld	1619.81	-1.29329	0.297903	-4.3413	1.41642e-05	0.000948797
gene-LOC120822096	15.637	-3.31566	0.764336	-4.33796	1.43812e-05	0.00095988
gene-ptdss2	1119.58	-1.06715	0.246191	-4.33465	1.45993e-05	0.000970957
gene-LOC120823461	784.806	1.33521	0.308536	4.32758	1.50756e-05	0.000999066
gene-usp43a	1029.87	-1.10841	0.256284	-4.32495	1.52568e-05	0.0010004
gene-dapk2b	894.64	0.997393	0.230561	4.32594	1.51882e-05	0.0010004
gene-si:dkey-8e10.3	357.926	1.61578	0.373571	4.32524	1.52369e-05	0.0010004
gene-usp54a	582.612	-1.5472	0.358299	-4.31819	1.57315e-05	0.00102431
gene-ccl25b	6506.79	1.26332	0.292536	4.31851	1.57084e-05	0.00102431
gene-duox	308.493	-1.32277	0.306906	-4.31003	1.63235e-05	0.00105547
gene-LOC120815442	701.549	-1.03421	0.23993	-4.31046	1.62912e-05	0.00105547
gene-gfra4b	323.786	1.19627	0.278035	4.3026	1.68803e-05	0.0010877
gene-pnpla7a	1279.1	-1.12225	0.260886	-4.3017	1.69491e-05	0.00108836
gene-dennd4c	2329.5	-1.1403	0.26515	-4.3006	1.70336e-05	0.00109004
gene-LOC120810330	2809.05	1.00707	0.23424	4.29931	1.71329e-05	0.00109264
gene-LOC120813271	106.368	-1.54494	0.359788	-4.29404	1.75448e-05	0.00111508
gene-LOC120821026	182.695	-1.18125	0.275171	-4.2928	1.76437e-05	0.00111755
gene-slc17a9b	284.558	-1.23409	0.287598	-4.29101	1.7786e-05	0.00112275
gene-asns	605.342	-3.1104	0.725024	-4.29007	1.7862e-05	0.00112374
gene-rerg	794.786	0.996968	0.232509	4.28787	1.80392e-05	0.00112727
gene-cidec	1559.92	1.24973	0.29143	4.28825	1.80085e-05	0.00112727
gene-mafgb	134.785	-1.37483	0.320707	-4.28686	1.81217e-05	0.00112864
gene-LOC120832077	3726.97	0.978093	0.228344	4.28342	1.84042e-05	0.00114241
gene-tnfaip8l3	841.381	-1.1863	0.277053	-4.28186	1.85336e-05	0.00114282
gene-LOC120828062	1906.58	-1.03166	0.240933	-4.28193	1.85282e-05	0.00114282
gene-LOC120832331	59.7481	1.60674	0.375363	4.28048	1.86487e-05	0.00114612
gene-si:ch73-63e15.2	2453.64	-1.20043	0.280663	-4.27713	1.89316e-05	0.00115969
gene-LOC120812725	239.328	-1.17227	0.274155	-4.27594	1.90334e-05	0.0011621
gene-synm	1462.49	0.897595	0.210083	4.27258	1.93225e-05	0.0011759
gene-LOC120834490	11.4325	-5.87287	1.37689	-4.26532	1.99614e-05	0.00121082
gene-prkaa1	2419.38	-0.940406	0.220538	-4.26415	2.00664e-05	0.00121323
gene-jag1b	5264.59	-1.01414	0.237893	-4.26301	2.01687e-05	0.00121547
gene-LOC120818951	52.7053	-1.68319	0.394919	-4.2621	2.02512e-05	0.00121651
gene-LOC120831134	41.8298	-2.14536	0.504007	-4.25661	2.07552e-05	0.00124278
gene-sox4a	524.203	-1.32723	0.311898	-4.25533	2.08745e-05	0.00124591
gene-bcor	1116.06	-1.13153	0.265981	-4.2542	2.09801e-05	0.00124822
gene-lhx6b	851.909	0.990266	0.232846	4.25289	2.11033e-05	0.00125155
gene-slc2a1b	1310.25	-1.40114	0.329758	-4.24899	2.14741e-05	0.00125752
gene-wu:fb55g09	523.466	0.994586	0.23403	4.24982	2.13943e-05	0.00125752
gene-gsc	286.761	1.05131	0.247304	4.25109	2.12734e-05	0.00125752
gene-b3gnt7	450.756	1.17748	0.277104	4.24923	2.14503e-05	0.00125752
gene-gdpd2	2226.49	1.00639	0.237173	4.24327	2.20284e-05	0.00128191
gene-wnt10a	122.441	1.38036	0.32527	4.24373	2.19838e-05	0.00128191
gene-gtpbp1	982.174	-1.32714	0.313373	-4.23503	2.28526e-05	0.00132574
gene-me2	2262.77	-1.37344	0.324539	-4.23196	2.31666e-05	0.00133978
gene-aplnra	108.467	1.55322	0.3671	4.23107	2.32585e-05	0.00134093
gene-zgc:158766	1392.47	-0.984199	0.232799	-4.22768	2.36109e-05	0.00135704
gene-ctif	320.212	-1.10352	0.261286	-4.22341	2.40634e-05	0.00137879
gene-cdkn2a/b	669.841	-1.23544	0.293619	-4.20762	2.58076e-05	0.00146969
gene-igsf8	4508.35	-0.907388	0.215637	-4.20794	2.57709e-05	0.00146969
gene-LOC120818401	17.3715	2.95295	0.703031	4.20031	2.66547e-05	0.0015133
gene-calcrla	214.729	1.16754	0.278181	4.19705	2.70411e-05	0.00153058
gene-LOC120827248	3236.13	1.13285	0.270201	4.19259	2.75782e-05	0.00155624
gene-LOC120821727	456.425	-1.12517	0.26871	-4.18732	2.82272e-05	0.00158806
gene-LOC120834565	18.8043	-3.76199	0.898872	-4.18523	2.84881e-05	0.00159791
gene-LOC120817514	1324.98	-1.27991	0.305919	-4.18382	2.86649e-05	0.001603
gene-fgfr3	1848.15	-1.07299	0.256558	-4.18225	2.88643e-05	0.00160931
gene-gpr182	49.938	1.8491	0.44249	4.17886	2.92978e-05	0.00162861
gene-LOC120816441	425.795	1.0808	0.25873	4.17733	2.94951e-05	0.00163469
gene-sost	1611.5	-0.911725	0.218354	-4.17545	2.97404e-05	0.0016434
gene-ide	891.099	-1.04171	0.249537	-4.17456	2.98556e-05	0.00164488
gene-LOC120829466	159.358	1.23205	0.295419	4.17052	3.03901e-05	0.00166939
gene-impdh1b	1275.15	-0.985139	0.236695	-4.16206	3.15391e-05	0.00172741
gene-LOC120816157	345.779	-1.57331	0.379288	-4.14808	3.35282e-05	0.00183098
gene-LOC120808172	356.668	-1.26625	0.305324	-4.14723	3.36524e-05	0.00183238
gene-mettl21e	523.267	1.26134	0.304306	4.14497	3.39852e-05	0.00184511
gene-LOC120817909	9168.33	1.06887	0.258174	4.14012	3.47127e-05	0.00187913
gene-xrn1	1525.28	-1.41117	0.341021	-4.13807	3.50236e-05	0.00189046
gene-txndc11	760.577	-1.07	0.259377	-4.12526	3.70316e-05	0.00199307
gene-LOC120825403	375.403	1.0291	0.24984	4.11905	3.80442e-05	0.00204167
gene-LOC120820434	56.6591	-1.59203	0.38684	-4.11547	3.86399e-05	0.00206768
gene-LOC120824094	1146.54	-0.883015	0.214652	-4.11371	3.89358e-05	0.00207754
gene-LOC120823574	555.703	-1.01724	0.247325	-4.11296	3.90617e-05	0.00207831
gene-LOC120811670	2811.3	-1.0561	0.256905	-4.11085	3.94198e-05	0.00209138
gene-b4galt7	480.159	-0.940795	0.229032	-4.1077	3.99627e-05	0.00211416
gene-wscd2	397.089	-1.13021	0.275214	-4.10666	4.01429e-05	0.00211768
gene-rnf34b	265.071	1.09363	0.266522	4.10334	4.07227e-05	0.0021422
gene-LOC120828856	851.316	1.12619	0.274732	4.09921	4.14557e-05	0.00217461
gene-LOC120833552	1024.58	-0.88179	0.215418	-4.09339	4.25112e-05	0.00222372
gene-hmcn2	355.608	-1.19033	0.290874	-4.09225	4.27205e-05	0.00222841
gene-oprd1a	137.355	-1.47405	0.360436	-4.08964	4.32036e-05	0.00224731
gene-ltb4r2b	856.474	1.05059	0.257376	4.08194	4.46618e-05	0.00231669
gene-LOC120829826	485.954	-0.956726	0.234539	-4.07918	4.51952e-05	0.00233785
gene-igf1rb	349.431	-1.14913	0.281821	-4.0775	4.55218e-05	0.00234822
gene-LOC120829680	286.312	-1.29624	0.318026	-4.07591	4.58345e-05	0.00235782
gene-mllt1a	683.263	-1.11281	0.273533	-4.0683	4.73569e-05	0.00242942
gene-LOC120810607	927.429	1.17068	0.287953	4.06552	4.79257e-05	0.00245185
gene-LOC120809866	88.4047	1.5252	0.375449	4.06234	4.85829e-05	0.00247189
gene-LOC120827648	13.9726	4.39207	1.08105	4.06279	4.84894e-05	0.00247189
gene-krt94	42522.4	1.18405	0.291569	4.06097	4.88695e-05	0.0024797
gene-LOC120825021	8601.69	1.01994	0.251259	4.05934	4.92115e-05	0.00249026
gene-LOC120834337	22.6419	-2.63337	0.649336	-4.05548	5.00324e-05	0.00252202
gene-LOC120809309	618.687	1.01613	0.25058	4.05511	5.01099e-05	0.00252202
gene-LOC120833022	63.6838	-2.01051	0.496162	-4.05212	5.07548e-05	0.00254286
gene-LOC120825892	622.35	1.02375	0.252657	4.05193	5.0797e-05	0.00254286
gene-noxa1	539.874	1.40042	0.345675	4.05127	5.09413e-05	0.00254321
gene-LOC120822838	30.4505	2.30933	0.570115	4.05064	5.10773e-05	0.00254321
gene-itgav	7681.15	-0.937978	0.231602	-4.04996	5.12274e-05	0.00254388
gene-pitx3	326.083	1.03733	0.256224	4.04852	5.15425e-05	0.00255273
gene-LOC120822776	45.3185	2.09426	0.517526	4.04668	5.19487e-05	0.00256602
gene-srebf1	725.71	-1.22604	0.304617	-4.02486	5.70086e-05	0.0028085
gene-kcnmb2	211.765	1.34532	0.335272	4.01261	6.00504e-05	0.00295055
gene-sult6b1	5542.37	0.898787	0.22405	4.01155	6.03211e-05	0.00295605
gene-golga4	3636.8	-0.983215	0.246007	-3.99669	6.4233e-05	0.00313949
gene-cdkn1bb	884.524	-0.87696	0.219551	-3.99434	6.48752e-05	0.0031585
gene-LOC120811891	489.628	1.46138	0.365892	3.99402	6.49611e-05	0.0031585
gene-ldlrad4b	122.261	-1.68661	0.422636	-3.99069	6.58821e-05	0.0031934
gene-LOC120818304	11209.3	-1.00802	0.252625	-3.99019	6.60218e-05	0.0031934
gene-LOC120833983	5735	-1.01217	0.253758	-3.98871	6.64341e-05	0.00319673
gene-tfap2c	1731.16	0.929013	0.232894	3.98899	6.63542e-05	0.00319673
gene-chchd3a	703.915	1.0114	0.253742	3.98596	6.72077e-05	0.00321733
gene-LOC120829717	417.455	1.18172	0.296439	3.98639	6.70865e-05	0.00321733
gene-aclya	1502.71	-1.24805	0.313233	-3.98441	6.76484e-05	0.00323013
gene-alg5	2343.25	-1.1056	0.278101	-3.97555	7.02166e-05	0.00334397
gene-plod2	10644.6	-0.984243	0.247649	-3.97435	7.05714e-05	0.00334397
gene-sec22bb	3918.82	-0.947708	0.238443	-3.97457	7.05078e-05	0.00334397
gene-LOC120812245	55.248	-1.61278	0.406146	-3.97095	7.15866e-05	0.00337679
gene-LOC120810931	5394.43	-0.935854	0.235683	-3.97082	7.16268e-05	0.00337679
gene-LOC120824550	94.984	1.85391	0.467144	3.9686	7.22974e-05	0.00339981
gene-LOC120811028	41681.3	1.27024	0.320381	3.96477	7.3466e-05	0.00344605
gene-LOC120825854	11.7095	-4.41833	1.11545	-3.96104	7.46248e-05	0.00349162
gene-fam20cb	1069.38	-1.36833	0.345887	-3.956	7.62167e-05	0.00355716
gene-rassf6	1712.51	1.00192	0.253364	3.95445	7.67104e-05	0.00356695
gene-LOC120834215	342.928	1.00239	0.253503	3.95414	7.68096e-05	0.00356695
gene-mknk1	755.165	-1.00349	0.253844	-3.95318	7.71192e-05	0.00357242
gene-LOC120825525	85.0487	-1.57136	0.398216	-3.94599	7.94725e-05	0.0036723
gene-LOC120835549	950.517	-0.912048	0.231198	-3.94488	7.98405e-05	0.00368017
gene-ass1	3341.54	-2.79178	0.708592	-3.9399	8.15163e-05	0.00374814
gene-LOC120809002	166.063	-1.28584	0.327116	-3.93084	8.46501e-05	0.00387481
gene-ero1b	682.133	-1.06592	0.271176	-3.93073	8.46874e-05	0.00387481
gene-fndc3a	2361.31	-1.06008	0.270035	-3.92573	8.64685e-05	0.00394661
gene-LOC120833170	82.0975	-1.43746	0.366486	-3.92227	8.77202e-05	0.00399395
gene-tll1	198.698	1.11076	0.283725	3.91494	9.04284e-05	0.00410722
gene-scube3	1627.22	-1.24878	0.319543	-3.90802	9.30566e-05	0.0042163
gene-prdm1b	1005.22	-1.30555	0.334553	-3.90236	9.52597e-05	0.00429522
gene-LOC120828021	78.5746	1.51776	0.38893	3.90241	9.52406e-05	0.00429522
gene-LOC120815610	2001.89	-1.07713	0.276272	-3.89879	9.66762e-05	0.00434227
gene-sfrp2l	426.672	-0.930929	0.238788	-3.89855	9.67696e-05	0.00434227
gene-numbl	123.763	-1.30849	0.335745	-3.89726	9.72856e-05	0.00434971
gene-LOC120819144	87.8058	1.33157	0.341693	3.89697	9.74024e-05	0.00434971
gene-LOC120808129	24.6379	-2.28773	0.587179	-3.89614	9.77395e-05	0.0043518
gene-lrig3	1243.85	-1.0375	0.266398	-3.89454	9.8384e-05	0.0043518
gene-myo10l3	1998.07	-0.992957	0.254921	-3.89516	9.81352e-05	0.0043518
gene-adamts12	403.025	0.969722	0.248962	3.89506	9.81742e-05	0.0043518
gene-syvn1	1126.07	-1.32483	0.340596	-3.88975	0.00010035	0.00441776
gene-sec61a1	11181.7	-1.03827	0.266909	-3.88996	0.00010026	0.00441776
gene-dok4	371.167	-1.10836	0.285189	-3.88639	0.000101745	0.00446863
gene-dapk1	1490.06	-1.00386	0.258457	-3.88404	0.000102734	0.00450145
gene-slc1a5	3151.04	-1.30713	0.336677	-3.88243	0.000103416	0.00452069
gene-clec3a	37.2736	2.32012	0.597916	3.88035	0.000104307	0.00454895
gene-napepld	995.063	-0.824274	0.212472	-3.87946	0.00010469	0.00455501
gene-LOC120823514	586.435	1.38763	0.357802	3.87821	0.000105228	0.00456772
gene-LOC120824638	499.725	0.99466	0.256832	3.87281	0.000107587	0.00465609
gene-chrdl2	391.167	1.02523	0.264751	3.87241	0.000107764	0.00465609
gene-epn3b	34.5893	-1.92997	0.499093	-3.86696	0.000110202	0.00474334
gene-LOC120831211	60.686	1.43247	0.370458	3.86676	0.000110292	0.00474334
gene-pdk3a	3022.86	-0.927421	0.23996	-3.8649	0.000111135	0.00476854
gene-LOC120824755	823.207	-1.03524	0.268176	-3.86029	0.000113253	0.00484826
gene-tmem108	361.538	-0.999098	0.258939	-3.85843	0.000114119	0.00487415
gene-LOC120807860	657.276	-1.13713	0.294867	-3.85641	0.000115063	0.00490323
gene-slit2	1641.78	-1.26339	0.327805	-3.8541	0.000116156	0.00493849
gene-thbd	453.097	1.08832	0.282679	3.85003	0.000118103	0.00500983
gene-ifitm5	3635.38	0.903536	0.234734	3.84919	0.000118508	0.00501559
gene-mex3a	137.044	-1.36169	0.353946	-3.84718	0.000119485	0.00504546
gene-stmn1b	3040.79	1.04723	0.2724	3.84445	0.000120824	0.00509048
gene-hmga1a	587.076	0.930268	0.242082	3.84278	0.000121649	0.00510611
gene-LOC120813373	30.5383	2.05635	0.535146	3.84259	0.000121744	0.00510611
gene-LOC120826198	477.527	-0.948997	0.247086	-3.84075	0.00012266	0.00513298
gene-dnajc25	1688.9	-0.920154	0.239849	-3.83638	0.000124861	0.00521338
gene-lman2	3194.5	-0.940886	0.245475	-3.83292	0.000126633	0.00527554
gene-adgrl2a	814.724	-1.01544	0.265121	-3.83009	0.000128098	0.00532466
gene-ccl27a	1976.74	1.23062	0.321779	3.82444	0.000131069	0.00543602
gene-pycr1b	826.599	-1.03888	0.271694	-3.82373	0.000131448	0.0054396
gene-rpn1	7302.74	-0.902044	0.236745	-3.81019	0.000138861	0.00573362
gene-sall3b	59.2246	-1.92718	0.506348	-3.80603	0.000141216	0.00581798
gene-asap2a	869.72	-0.888775	0.233636	-3.8041	0.000142318	0.00585044
gene-otud7b	308.659	-1.27612	0.335712	-3.80124	0.000143975	0.00588155
gene-dlx4b	106.808	-1.23316	0.324465	-3.80061	0.000144338	0.00588155
gene-tlr18	136.591	-1.07699	0.283334	-3.80114	0.000144032	0.00588155
gene-il-15	89.6307	1.32571	0.34879	3.80088	0.000144182	0.00588155
gene-plekhh1	722.85	-1.11696	0.294399	-3.79403	0.000148224	0.00602668
gene-tbc1d8b	916.667	-1.02273	0.270099	-3.78652	0.000152773	0.00619811
gene-rlf	429.038	-0.990347	0.261584	-3.78596	0.000153118	0.0061986
gene-rxfp3	32.4811	-1.78203	0.471109	-3.78263	0.000155182	0.00625498
gene-LOC120808943	1069.83	-0.956738	0.252922	-3.78274	0.000155114	0.00625498
gene-LOC120822777	25.8585	2.00127	0.529453	3.77988	0.000156906	0.00631079
gene-suco	497.619	-1.13037	0.299298	-3.77675	0.00015889	0.00637685
gene-abcc6a	1205.31	-1.14268	0.302715	-3.77476	0.000160162	0.00641406
gene-scyl1	1523.49	-0.939066	0.24902	-3.77105	0.000162562	0.0064962
gene-noxo1a	2386.37	-0.994343	0.263736	-3.77023	0.0001631	0.00650375
gene-sh3rf1	423.295	-0.984933	0.261333	-3.76888	0.000163982	0.00652495
gene-mtus1a	239.98	1.18735	0.315116	3.76797	0.000164578	0.00653469
gene-atp13a2	1821.56	-0.872828	0.231679	-3.76741	0.000164951	0.00653558
gene-mmp19	540.859	1.03761	0.275702	3.7635	0.000167549	0.0066244
gene-LOC120822194	1329.5	1.12496	0.299113	3.76098	0.000169246	0.00667732
gene-kcnk1b	1848.28	-0.992385	0.264063	-3.75813	0.000171187	0.0067254
gene-LOC120830124	15744.1	-0.836138	0.22246	-3.7586	0.000170864	0.0067254
gene-LOC120821761	27.8761	1.87313	0.498521	3.75738	0.000171699	0.0067313
gene-arhgap35a	1879.73	-1.03816	0.27671	-3.75181	0.000175562	0.00685752
gene-LOC120821871	1230.25	0.915393	0.243996	3.75168	0.000175654	0.00685752
gene-tfe3b	1557.35	-0.924692	0.246613	-3.74956	0.000177142	0.0068867
gene-ppdpfa	2521.72	1.13846	0.303593	3.74995	0.000176871	0.0068867
gene-sil1	747.971	-1.02325	0.273087	-3.74697	0.000178983	0.00693826
gene-LOC120808489	100.69	1.21759	0.324982	3.74665	0.000179213	0.00693826
gene-tmem117	165.553	-1.07953	0.288508	-3.74176	0.000182736	0.00705997
gene-LOC120821470	372.278	-1.04544	0.279682	-3.73795	0.000185524	0.00715284
gene-abcb11b	16.9677	-2.93342	0.785049	-3.73661	0.000186519	0.00716157
gene-LOC120824873	327.637	1.25794	0.336653	3.73662	0.000186514	0.00716157
gene-c4h12orf56	23.8077	-2.15712	0.577871	-3.73287	0.000189309	0.00725372
gene-LOC120825407	205.287	1.12369	0.301304	3.72941	0.000191931	0.00733909
gene-aff4	2151.33	-0.982765	0.263733	-3.72636	0.000194264	0.00739791
gene-LOC120816558	2666.52	0.904954	0.24283	3.72669	0.000194012	0.00739791
gene-LOC120825156	117.52	1.11357	0.299107	3.72299	0.000196875	0.00748205
gene-LOC120822158	1527.28	-0.996013	0.267567	-3.72247	0.000197281	0.00748222
gene-LOC120820702	640.196	1.1945	0.321175	3.71916	0.000199889	0.00756573
gene-slc7a4	138.556	-1.22763	0.330238	-3.7174	0.00020128	0.00758751
gene-rrbp1a	4080.69	-1.05518	0.283812	-3.71787	0.000200908	0.00758751
gene-LOC120831931	1360.84	-0.933798	0.251751	-3.70921	0.00020791	0.00782161
gene-LOC120830991	1512.88	-0.869283	0.234566	-3.70593	0.00021062	0.00789167
gene-loxl1	811.421	0.882971	0.238239	3.70624	0.000210361	0.00789167
gene-slc7a1a	612.659	0.945889	0.256226	3.69162	0.000222834	0.00833257
gene-LOC120827814	678.187	-0.962262	0.26085	-3.68895	0.000225182	0.00840348
gene-bdh2	983.409	0.848595	0.230223	3.68598	0.000227829	0.00848525
gene-notch3	4085.99	-1.05237	0.285635	-3.68432	0.000229318	0.00852367
gene-pnp4a	22.7197	-2.59959	0.705744	-3.68347	0.000230079	0.00853492
gene-LOC120813477	316.427	1.04516	0.283825	3.68242	0.000231032	0.00855324
gene-znf423	432.113	-1.03357	0.280853	-3.68011	0.000233131	0.00861381
gene-xpo4	464.674	-0.873716	0.237511	-3.67864	0.000234484	0.00864664
gene-ppib	12006.1	-0.835169	0.227157	-3.67661	0.000236351	0.00869828
gene-ppp2r3a	2042.36	-0.788972	0.214846	-3.67227	0.000240408	0.00883013
gene-LOC120814810	87.2356	-1.42076	0.387095	-3.6703	0.000242264	0.0088808
gene-LOC120828696	771.77	1.03069	0.280955	3.66855	0.000243932	0.00892437
gene-LOC120808706	135.504	1.29169	0.352724	3.66203	0.000250222	0.00913655
gene-LOC120815586	612.528	-1.03385	0.282364	-3.66139	0.000250846	0.0091414
gene-rassf10a	369.437	1.11709	0.305375	3.6581	0.000254089	0.0092415
gene-tmem39a	883.71	-0.87704	0.239899	-3.65586	0.000256316	0.00930433
gene-fhl2a	6409.53	1.079	0.295438	3.65221	0.000259993	0.00941943
gene-LOC120834437	9352.23	0.884831	0.242347	3.65109	0.000261126	0.0094238
gene-LOC120808292	2065.95	1.0212	0.279694	3.65112	0.000261098	0.0094238
gene-edem1	1899.36	-1.02227	0.280295	-3.6471	0.000265212	0.0095381
gene-wdr17	88.0459	1.35301	0.370993	3.647	0.000265317	0.0095381
gene-LOC120821535	166.298	-1.4885	0.408202	-3.64649	0.000265848	0.00953879
gene-LOC120827612	430.069	0.884431	0.242672	3.64456	0.00026785	0.00959211
gene-LOC120819781	65.9749	-1.69699	0.466031	-3.64136	0.000271202	0.00969261
gene-si:ch211-145b13.6	663.496	1.01418	0.278554	3.64089	0.000271697	0.00969261
gene-mid2	417.474	-0.89131	0.244895	-3.63956	0.000273104	0.00972416
gene-LOC120831729	273.557	1.01401	0.278651	3.63899	0.000273713	0.00972727
gene-rabgap1l	1795.48	-0.945633	0.259969	-3.63748	0.000275323	0.00976077
gene-LOC120812855	260.584	-0.91609	0.251872	-3.63712	0.000275704	0.00976077
gene-LOC120811870	601.206	-1.0216	0.281032	-3.63518	0.000277789	0.00981592
gene-LOC120824273	85.6328	1.19353	0.328567	3.63254	0.000280641	0.00989793
gene-LOC120834807	211.046	1.00266	0.276529	3.62588	0.000287982	0.0101376
gene-dag1	1655.19	-0.84646	0.233545	-3.6244	0.000289632	0.010161
gene-LOC120823459	112.031	1.17547	0.324374	3.62382	0.000290283	0.010161
gene-LOC120832532	68.2096	1.62561	0.44857	3.62398	0.000290102	0.010161
gene-clip2	462.583	-1.19068	0.328722	-3.62216	0.00029215	0.0102061
gene-LOC120820228	1683.47	-0.832532	0.229904	-3.62122	0.000293216	0.0102061
gene-gstz1	698.181	1.03607	0.286096	3.62141	0.000293001	0.0102061
gene-ppp1r13l	2193.05	-1.13832	0.314549	-3.61889	0.000295874	0.0102794
gene-nfascb	58.0507	1.38972	0.384507	3.6143	0.000301165	0.0104438
gene-si:dkey-282h22.5	18.5849	2.22953	0.617175	3.61247	0.000303291	0.0104979
gene-acvr1ba	2449.31	-0.921421	0.25522	-3.61029	0.00030585	0.0105669
gene-LOC120821106	735.918	-0.848557	0.23514	-3.60873	0.000307697	0.0105982
gene-LOC120829169	1061.52	0.974019	0.269919	3.60856	0.000307897	0.0105982
gene-LOC120810060	1776.62	-0.963767	0.267322	-3.60527	0.000311831	0.0107139
gene-LOC120814975	464.451	-0.813221	0.225838	-3.60091	0.000317111	0.0108752
gene-LOC120809322	111.539	-1.26019	0.350491	-3.59549	0.000323785	0.0110633
gene-LOC120826444	347.254	-1.0778	0.299727	-3.59595	0.000323209	0.0110633
gene-golgb1	2595.88	-0.974931	0.271687	-3.58843	0.000332674	0.0113462
gene-LOC120831268	1037.47	1.15878	0.323087	3.58657	0.00033505	0.0114064
gene-stt3a	11256	-0.834654	0.232907	-3.58364	0.000338836	0.0115142
gene-LOC120825273	2629.41	0.980168	0.273634	3.58204	0.000340917	0.0115639
gene-efnb1	1125.73	-0.898984	0.251086	-3.58039	0.000343085	0.0116162
gene-LOC120809290	551.414	-1.14902	0.321069	-3.57873	0.000345268	0.0116689
gene-uts1	32.8094	1.68392	0.470629	3.57802	0.000346203	0.0116793
gene-dclk2a	73.2664	-1.57292	0.440358	-3.57191	0.000354386	0.0118653
gene-LOC120814757	1394.27	-1.1675	0.32676	-3.57294	0.000352993	0.0118653
gene-ccn1	922.891	0.785588	0.219953	3.57162	0.000354786	0.0118653
gene-LOC120821043	142.757	1.0758	0.301148	3.57232	0.000353833	0.0118653
gene-LOC120835783	103.953	1.12013	0.313629	3.57153	0.000354901	0.0118653
gene-si:dkey-261h17.1	1081.17	0.980229	0.274675	3.56868	0.00035878	0.0119735
gene-LOC120817419	32.0762	-1.75247	0.491552	-3.56517	0.000363617	0.0121132
gene-LOC120833169	103.471	-1.1695	0.328366	-3.56158	0.000368631	0.0122583
gene-cibar1	274.569	0.946646	0.26617	3.55654	0.000375768	0.0124734
gene-LOC120834563	27.2811	1.78088	0.501099	3.55394	0.000379509	0.0125751
gene-LOC120811353	77.7768	-1.3296	0.374352	-3.55175	0.000382685	0.0126578
gene-cracdla	80.8556	-1.4334	0.403928	-3.54866	0.000387198	0.0127844
gene-fah	1423.01	0.947528	0.267049	3.54814	0.000387965	0.0127871
gene-slc6a2	152.415	1.20126	0.338694	3.54673	0.000390038	0.0128327
gene-fgfr2	4424.78	-0.925434	0.261195	-3.54308	0.000395485	0.0129889
gene-LOC120833764	2734.6	1.32792	0.374936	3.54172	0.000397528	0.013033
gene-LOC120835715	104.284	-1.53942	0.434982	-3.53904	0.000401588	0.013143
gene-unc5b	1119.32	-1.0733	0.303583	-3.53545	0.000407086	0.0132996
gene-ackr4a	182.537	0.944635	0.267266	3.53444	0.000408633	0.0133267
gene-LOC120829369	2122.23	-4.60393	1.30276	-3.53397	0.000409361	0.0133271
gene-hsd3b1	50.3183	-1.43769	0.407061	-3.53189	0.000412603	0.0134024
gene-pld5	80.5126	1.27023	0.359679	3.53156	0.000413112	0.0134024
gene-acss3	292.518	-0.997164	0.282398	-3.53106	0.000413891	0.0134043
gene-LOC120816572	88.9641	-1.49032	0.422369	-3.52848	0.000417949	0.0135122
gene-mlf1	557.903	1.01594	0.288109	3.52623	0.000421525	0.0136042
gene-yars1	1608.93	-0.995801	0.28266	-3.52296	0.000426756	0.0137492
gene-rab6ba	107.225	1.28334	0.364447	3.52135	0.000429361	0.0138093
gene-lrrc59	998.284	-1.035	0.294098	-3.51924	0.000432787	0.0138955
gene-tet3	1018.99	-0.95001	0.270129	-3.51688	0.000436652	0.0139954
gene-cnpy3	891.937	-0.765994	0.217882	-3.51563	0.000438714	0.0140239
gene-LOC120825023	950.548	1.2239	0.348151	3.51543	0.000439046	0.0140239
gene-osgn1	964.641	-0.903095	0.257025	-3.51365	0.000441991	0.0140938
gene-apaf1	1315.49	-1.04381	0.297444	-3.50927	0.000449339	0.0143036
gene-LOC120812212	430.696	-0.977615	0.278823	-3.50622	0.000454522	0.0144439
gene-LOC120814331	1198.54	1.28109	0.365504	3.50499	0.000456618	0.0144858
gene-LOC120828139	1288.6	-1.01306	0.289302	-3.50173	0.000462241	0.0146392
gene-LOC120819337	528.107	0.974587	0.278601	3.49814	0.000468509	0.0148125
gene-gpx1a	4585.03	0.924491	0.264466	3.49569	0.000472834	0.0149239
gene-LOC100174875	10107.9	0.895159	0.256177	3.4943	0.000475307	0.0149766
gene-psd2	465.188	-1.06137	0.303963	-3.49177	0.000479824	0.0150401
gene-LOC120823095	462.608	-1.04773	0.300131	-3.49092	0.000481361	0.0150401
gene-LOC120826877	501.664	0.838049	0.240064	3.49093	0.000481333	0.0150401
gene-mia	377.653	0.865187	0.247736	3.49238	0.000478734	0.0150401
gene-si:ch211-244b2.4	281.291	0.908006	0.260075	3.49132	0.000480637	0.0150401
gene-LOC120820381	4333.24	0.793717	0.227633	3.48683	0.000488775	0.0152462
gene-myog	195.691	0.970428	0.278722	3.48171	0.000498225	0.015515
gene-eif2ak3	1297.95	-1.11189	0.319517	-3.47991	0.000501577	0.0155933
gene-sulf2a	256.299	-0.858303	0.246727	-3.47875	0.000503761	0.0156351
gene-LOC120813080	95.1448	1.35115	0.388515	3.47774	0.000505665	0.015668
gene-LOC120820356	462.277	1.0552	0.303724	3.47421	0.000512367	0.0158493
gene-si:dkey-81h8.1	14.2895	-2.38629	0.687797	-3.46947	0.000521492	0.016025
gene-LOC120833678	17.542	-2.14687	0.618749	-3.46969	0.000521064	0.016025
gene-tbc1d23	1186.97	-1.10229	0.317792	-3.46858	0.000523209	0.016025
gene-copz2	3472.29	-1.06578	0.307231	-3.46898	0.000522437	0.016025
gene-commd3	1289.99	0.88045	0.253744	3.46984	0.00052077	0.016025
gene-si:dkeyp-97a10.2	111.324	1.06987	0.308292	3.47032	0.000519832	0.016025
gene-zswim5	709.401	-0.860872	0.248269	-3.46749	0.000525338	0.0160638
gene-rbp4	4990.99	0.858325	0.247685	3.46539	0.000529463	0.0161634
gene-pdgfrl	1419.25	0.83506	0.241005	3.46491	0.000530408	0.0161657
gene-LOC120812834	200.14	-1.08641	0.314001	-3.45991	0.000540366	0.0164155
gene-lrrc38b	183.497	-0.997271	0.288212	-3.4602	0.000539776	0.0164155
gene-LOC120814796	160.471	-0.976374	0.282331	-3.45826	0.000543684	0.0164894
gene-hspa12b	105.707	1.14435	0.331026	3.45698	0.000546271	0.0165141
gene-LOC120833419	50.0631	1.53885	0.445127	3.45711	0.000546002	0.0165141
gene-LOC120808013	454.778	-0.957056	0.277002	-3.45505	0.000550183	0.0166054
gene-LOC120811579	20583.9	0.937586	0.271441	3.4541	0.000552122	0.0166369
gene-LOC120832389	130.938	-1.43101	0.414346	-3.45367	0.000553023	0.0166371
gene-c18h3orf33	228.985	0.951043	0.275504	3.45201	0.000556428	0.0167126
gene-igsf9b	164.211	-1.35604	0.39305	-3.45004	0.000560497	0.0167807
gene-ccl20a.3	113.898	1.1603	0.336302	3.45018	0.000560205	0.0167807
gene-kalrna	984.167	-0.82316	0.238625	-3.44959	0.000561437	0.0167818
gene-si:ch211-57i17.1	1080.55	-0.907036	0.263132	-3.44708	0.000566677	0.0169113
gene-gadd45aa	1028.96	-0.921528	0.267573	-3.44402	0.000573127	0.0170764
gene-htra3a	84.0546	-1.21334	0.352476	-3.44234	0.000576707	0.0171547
gene-arhgap35b	301.098	-0.99712	0.289699	-3.44192	0.000577597	0.0171547
gene-pgap1	386.128	-1.14291	0.332184	-3.44058	0.000580459	0.0172123
gene-gtpbp2a	1243.36	-0.946479	0.275169	-3.43963	0.000582504	0.0172455
gene-mlh1	234.828	0.886009	0.257706	3.43807	0.000585885	0.0172906
gene-LOC120817187	114.352	1.60355	0.466383	3.43828	0.000585429	0.0172906
gene-mical3b	385.583	-0.857758	0.249529	-3.43751	0.000587089	0.0172987
gene-LOC120831790	392.103	0.993638	0.289421	3.43319	0.00059653	0.0175491
gene-si:dkey-11p23.7	1969.05	0.820094	0.239017	3.43111	0.000601117	0.0176485
gene-krt15	840119	1.06917	0.31164	3.4308	0.000601805	0.0176485
gene-zgc:77151	1133.13	-0.888365	0.259026	-3.42964	0.000604392	0.0176688
gene-LOC120821734	46950.7	1.04622	0.305023	3.42999	0.000603604	0.0176688
gene-hm13	3252.36	-0.967855	0.282247	-3.42911	0.000605563	0.0176752
gene-scrib	2645.24	-0.821293	0.239574	-3.42813	0.000607744	0.0177111
gene-tmem208	1650.3	-0.848845	0.247677	-3.42723	0.000609779	0.0177427
gene-LOC120810262	153.831	-1.00794	0.294275	-3.42516	0.00061444	0.0178504
gene-slc7a3a	1450.81	-1.06736	0.311882	-3.42233	0.000620862	0.0179947
gene-wnk4a	769.962	-0.908211	0.265394	-3.42212	0.000621339	0.0179947
gene-LOC120811412	600.952	-0.882092	0.257815	-3.42141	0.000622971	0.0180139
gene-LOC120826367	272.166	1.05433	0.308493	3.41766	0.000631616	0.0182356
gene-kif26ab	662.281	-0.886018	0.259329	-3.41658	0.000634131	0.0182631
gene-LOC120824289	4003.2	-0.85863	0.251326	-3.41641	0.000634532	0.0182631
gene-LOC120817367	1744.93	-0.764677	0.223917	-3.415	0.000637827	0.0183296
gene-mogat3a	458.845	0.767426	0.224877	3.41264	0.000643357	0.0184317
gene-c1qtnf2	113.929	1.15242	0.337679	3.41277	0.000643072	0.0184317
gene-npr3	27.7358	2.28779	0.670827	3.41041	0.000648652	0.0185548
gene-si:ch211-140m22.7	2206.93	0.79115	0.232122	3.40834	0.000653593	0.0186675
gene-LOC120830861	272.117	1.01596	0.298263	3.40627	0.000658573	0.0187522
gene-LOC120811230	111.989	1.14028	0.334723	3.40665	0.000657663	0.0187522
gene-shroom3	1934.34	-0.872658	0.256291	-3.40494	0.000661776	0.0188147
gene-phgdh	3315.91	-1.13625	0.333847	-3.40352	0.000665238	0.0188842
gene-tph1a	80.8985	-1.13487	0.333644	-3.40144	0.000670324	0.0189996
gene-ahcyl2b	1181.55	-0.925925	0.272308	-3.40029	0.000673147	0.0190507
gene-LOC120829707	282.044	-0.966319	0.284279	-3.39919	0.000675861	0.0190985
gene-papss1	2463.02	-0.778737	0.229233	-3.39713	0.000680956	0.0192133
gene-phlda1	58.1593	-1.62977	0.479922	-3.3959	0.000684041	0.019242
gene-slc6a7	1004.5	-1.08344	0.31903	-3.39604	0.000683679	0.019242
gene-LOC120830780	1293.65	-0.946188	0.278813	-3.39363	0.00068973	0.0193728
gene-LOC120818295	36.1198	-1.79552	0.529267	-3.39245	0.000692696	0.0193976
gene-mfsd2aa	715.858	-0.899449	0.265113	-3.3927	0.000692063	0.0193976
gene-adpgk	283.096	-1.10428	0.32594	-3.388	0.000704032	0.0195971
gene-dlgap4a	414.28	-0.879175	0.259471	-3.38833	0.000703183	0.0195971
gene-LOC120811578	12877.8	0.831799	0.245449	3.38889	0.000701766	0.0195971
gene-stat4	526.391	0.864753	0.255217	3.38831	0.000703254	0.0195971
gene-tbc1d25	405.693	-0.865205	0.25549	-3.38645	0.000708035	0.0196791
gene-avpr1aa	106.222	1.01605	0.300136	3.38529	0.000711032	0.019733
gene-st3gal8	1513.64	-0.879241	0.259907	-3.3829	0.000717247	0.0198241
gene-LOC120816621	592.202	-0.754501	0.223009	-3.38327	0.000716279	0.0198241
gene-pcbd1	433.099	0.963146	0.284719	3.3828	0.000717508	0.0198241
gene-tmem214	3806.89	-0.836415	0.247457	-3.38004	0.00072475	0.0199945
gene-LOC120834788	12217	-1.01389	0.300382	-3.37534	0.000737243	0.0203091
gene-LOC120816060	503.304	1.08289	0.320942	3.37409	0.000740595	0.0203713
gene-plecb	27300.4	-1.10743	0.328292	-3.37332	0.000742669	0.0203982
gene-nt5dc3	227.249	-1.0195	0.302289	-3.37259	0.000744647	0.0204224
gene-g6pd	5582.52	-0.735819	0.218276	-3.37105	0.000748833	0.020507
gene-LOC120820233	1064.78	-0.896269	0.265968	-3.36984	0.000752127	0.020567
gene-clptm1l	1100.35	-0.932406	0.276773	-3.36885	0.000754818	0.0206103
gene-arfgef2	1470.04	-0.896874	0.266581	-3.36435	0.000767237	0.0209187
gene-LOC120814973	462.833	-0.878536	0.261202	-3.36344	0.000769783	0.0209439
gene-acvrl1	1995.06	-0.818775	0.24345	-3.36321	0.00077041	0.0209439
gene-LOC120834799	72.6011	1.16942	0.348022	3.36019	0.000778879	0.0211433
gene-gpm6aa	77.5148	1.14163	0.339883	3.35888	0.000782591	0.0212131
gene-LOC120826665	3043.82	0.783193	0.233217	3.35822	0.000784457	0.0212328
gene-htra1b	1216.16	0.881133	0.262538	3.35621	0.000790174	0.0213565
gene-LOC120823876	63.9561	-1.19821	0.357177	-3.35468	0.000794576	0.0214443
gene-LOC120822468	869.24	-0.984413	0.293481	-3.35426	0.000795767	0.0214454
gene-dsc2l	23713.8	-1.10412	0.329246	-3.35349	0.000797995	0.0214744
gene-LOC120813495	16706.5	-0.974141	0.290664	-3.35143	0.000803955	0.0216035
gene-alg12	359.994	-0.853749	0.254804	-3.35061	0.000806351	0.0216367
gene-socs1a	89.2301	-1.18446	0.353642	-3.3493	0.00081015	0.0217074
gene-lrch4	1378.9	-0.906563	0.270795	-3.34779	0.00081459	0.021795
gene-zgc:113337	402.755	0.944473	0.282306	3.34556	0.00082116	0.0219392
gene-hs2st1a	539.058	-0.754383	0.225739	-3.34183	0.000832278	0.0222044
gene-LOC120826334	392.944	-1.04926	0.314076	-3.34078	0.000835434	0.0222065
gene-slc9a1a	2570.96	-0.861115	0.257733	-3.34111	0.000834444	0.0222065
gene-s100a11	1016.34	1.21896	0.364891	3.34061	0.000835933	0.0222065
gene-calub	5206.56	-1.02449	0.306946	-3.3377	0.000844763	0.0224091
gene-LOC120812241	3078.72	-0.966472	0.289846	-3.33443	0.000854754	0.0226097
gene-gpc1a	609.719	-0.894997	0.268392	-3.33466	0.000854035	0.0226097
gene-twist1b	1003.54	0.835345	0.250579	3.33366	0.000857124	0.0226402
gene-LOC120834118	663.638	0.878115	0.263509	3.33239	0.000861029	0.0227112
gene-LOC120818443	17.1772	-2.26928	0.68107	-3.33193	0.000862473	0.0227171
gene-aars1	4252.85	-0.906869	0.27242	-3.32894	0.000871763	0.0228861
gene-cnr1	268.178	-0.85185	0.255864	-3.32931	0.000870629	0.0228861
gene-LOC120817538	56.7239	1.27845	0.384098	3.32843	0.000873363	0.0228861
gene-otos	81.0961	1.30029	0.390678	3.32829	0.000873808	0.0228861
gene-dhrs1	503.117	-0.909845	0.273617	-3.32524	0.000883415	0.0230729
gene-glipr2l	160.734	1.01613	0.305562	3.32545	0.000882754	0.0230729
gene-LOC120831945	495.422	-0.952802	0.286666	-3.32374	0.000888203	0.0231466
gene-ankrd24	92.8392	1.08199	0.325565	3.32342	0.000889211	0.0231466
gene-LOC120809936	104.397	1.08781	0.327339	3.32318	0.000889967	0.0231466
gene-frem2b	602.128	-0.896957	0.26999	-3.32218	0.000893155	0.0231971
gene-LOC120820222	499.566	-1.00246	0.301969	-3.31973	0.000901049	0.0233371
gene-LOC120828421	220.88	1.23364	0.371573	3.32005	0.000900012	0.0233371
gene-LOC120829262	644.746	0.77891	0.234686	3.31894	0.000903593	0.0233541
gene-cdc45	114.194	1.08636	0.327342	3.31875	0.000904217	0.0233541
gene-LOC120834847	1340.96	-0.954132	0.288045	-3.31244	0.000924854	0.0238541
gene-adamts1	330.979	-0.868081	0.262131	-3.31163	0.000927556	0.0238906
gene-LOC120823097	1033.86	-0.990039	0.299043	-3.31069	0.000930654	0.0239043
gene-mycla	1006.18	0.839585	0.253587	3.31083	0.000930182	0.0239043
gene-LOC120813366	38794.8	-1.21429	0.366967	-3.30899	0.000936324	0.0240168
gene-LOC120833951	4678.75	-0.945422	0.285836	-3.30757	0.000941103	0.0240732
gene-hoxc6a	54.5499	1.29036	0.390123	3.30757	0.000941105	0.0240732
gene-LOC120817363	1676.85	0.903124	0.273232	3.30534	0.000948611	0.0242061
gene-rxfp2a	21.2914	1.78108	0.538864	3.30525	0.000948903	0.0242061
gene-zbtb4	3800.67	-0.86796	0.262639	-3.30476	0.000950578	0.0242157
gene-tcf21	37.2078	1.69414	0.512843	3.30343	0.00095509	0.0242974
gene-LOC120828103	24789.4	0.885487	0.268217	3.30139	0.000962072	0.0244416
gene-golga2	3403.05	-0.815023	0.247409	-3.29423	0.000986915	0.0250386
gene-slc13a5b	1545.72	-0.974773	0.295976	-3.29342	0.000989748	0.0250763
gene-ccdc28b	1152.67	-1.09635	0.333039	-3.29195	0.000994962	0.0251207
gene-lonp1	1670.63	-0.832398	0.252871	-3.29178	0.000995545	0.0251207
gene-LOC120815849	789.992	0.921496	0.279919	3.29201	0.000994748	0.0251207
gene-pigr	364.454	0.935815	0.284447	3.28995	0.00100206	0.0252509
gene-tet2	995.788	-1.07383	0.326594	-3.28797	0.00100911	0.02536
gene-map3k7cl	221.718	0.999006	0.303802	3.28835	0.00100776	0.02536
gene-LOC120818297	128.475	1.06907	0.325326	3.28614	0.00101569	0.0254908
gene-gbf1	1770.54	-0.969584	0.295087	-3.28576	0.00101709	0.0254915
gene-lman1	2282.6	-0.805158	0.245136	-3.28453	0.00102152	0.0255682
gene-midn	260.715	-0.957123	0.291491	-3.28355	0.0010251	0.0256233
gene-agr2	15699.9	0.774359	0.235902	3.28255	0.00102873	0.0256796
gene-pla1a	149.738	-1.07482	0.327555	-3.28135	0.00103311	0.0257356
gene-csnk1g1	1024.14	-0.818121	0.249423	-3.28005	0.00103788	0.0257356
gene-atp7a	881.29	-0.818087	0.249366	-3.28067	0.00103562	0.0257356
gene-exoc6b	1177.9	-0.718114	0.218904	-3.2805	0.00103624	0.0257356
gene-LOC120829160	130.605	0.979422	0.298573	3.28034	0.00103681	0.0257356
gene-rhoca	1144.41	0.802552	0.244985	3.27592	0.00105318	0.0260803
gene-LOC120823885	22.9472	1.89495	0.578829	3.27376	0.00106126	0.0262454
gene-gpsm1b	527.627	-0.824938	0.252106	-3.27219	0.00106717	0.0263216
gene-g3bp2a	5323.84	-0.732091	0.223725	-3.27228	0.00106684	0.0263216
gene-mark1	237.795	-0.849992	0.259926	-3.27013	0.00107497	0.026479
gene-ltbp3	3577.95	-0.876916	0.268212	-3.26949	0.00107741	0.0265041
gene-LOC120819493	1101.08	-0.920609	0.281884	-3.26591	0.00109112	0.0268059
gene-LOC120822399	101.368	-1.09141	0.334487	-3.26294	0.00110264	0.0269678
gene-plch2a	231.378	-1.01024	0.309622	-3.26283	0.00110306	0.0269678
gene-gmppaa	1517.41	-0.96395	0.295404	-3.26315	0.0011018	0.0269678
gene-LOC120815777	13.9659	2.3116	0.708489	3.26272	0.0011035	0.0269678
gene-plxnd1	1299.71	-1.06909	0.327731	-3.26209	0.00110594	0.0269919
gene-LOC120809271	747.454	-0.923276	0.283129	-3.26098	0.00111028	0.0270625
gene-LOC120834785	730.749	0.825128	0.25334	3.25699	0.00112599	0.0274094
gene-spock3	1246.14	0.93367	0.286732	3.25625	0.00112895	0.0274455
gene-LOC120829598	569.575	-0.921881	0.2833	-3.25408	0.00113761	0.0276201
gene-foxo1a	2057.9	-0.77248	0.23747	-3.25296	0.0011421	0.0276931
gene-morn4	237.657	0.92591	0.284748	3.25168	0.00114724	0.0277815
gene-cfd	997.057	1.08155	0.33294	3.24848	0.00116024	0.0280597
gene-LOC120811998	135.906	-0.981845	0.302381	-3.24705	0.00116609	0.0281646
gene-LOC120822044	3459.36	-0.731304	0.225254	-3.24657	0.00116803	0.028175
gene-LOC120808316	215.548	1.02667	0.316545	3.24336	0.0011813	0.0284582
gene-si:dkey-32e6.6	105.841	-1.23948	0.382222	-3.24283	0.00118349	0.0284741
gene-LOC120828437	2237.47	-0.786586	0.242739	-3.24046	0.00119338	0.028675
gene-btbd7	455.43	-0.865508	0.267195	-3.23924	0.0011985	0.0287609
gene-LOC120827613	92.1368	-1.02367	0.316225	-3.23716	0.00120727	0.028897
gene-hif1aa	2339.25	-0.820352	0.253417	-3.23716	0.00120725	0.028897
gene-LOC120835856	151.389	0.874639	0.270409	3.2345	0.00121855	0.0291294
gene-LOC120820945	5260.95	-0.938262	0.290119	-3.23406	0.00122043	0.029137
gene-nudt1	143.385	1.12035	0.346883	3.22975	0.00123899	0.0295422
gene-cfl1l	33333.5	0.870552	0.26963	3.22869	0.00124359	0.0295958
gene-mdh1b	77.3742	1.29369	0.400711	3.2285	0.00124442	0.0295958
gene-larp4b	1169.88	-1.00057	0.310118	-3.22641	0.00125353	0.0297746
gene-LOC120835537	53.7615	-4.037	1.2521	-3.22418	0.00126332	0.0299688
gene-pleca	7777.23	-0.982007	0.304676	-3.22312	0.00126802	0.030042
gene-LOC120821095	1922.74	-0.805045	0.249893	-3.22155	0.00127498	0.0301431
gene-LOC120826900	738.288	-0.800193	0.248425	-3.22107	0.00127714	0.0301431
gene-lrig1	1815.87	0.826121	0.256465	3.22118	0.00127665	0.0301431
gene-cav1	1335.58	0.773165	0.240074	3.22053	0.00127955	0.0301619
gene-LOC120829570	3720.15	-0.721416	0.224047	-3.21993	0.00128221	0.0301863
gene-hsd17b3	26.6476	1.73876	0.540417	3.21745	0.00129336	0.0304103
gene-kif16bb	18.789	-2.17478	0.676136	-3.21648	0.00129772	0.0304744
gene-far1	1534.9	-0.965219	0.300601	-3.21096	0.00132293	0.0309882
gene-LOC120833362	1882.35	0.889103	0.276887	3.21107	0.00132243	0.0309882
gene-gulp1a	1103.77	0.742571	0.231312	3.21026	0.00132614	0.0310244
gene-LOC120810370	544.621	-0.766333	0.238845	-3.2085	0.00133428	0.0311757
gene-colq	188.198	-0.902246	0.281322	-3.20717	0.0013405	0.0312817
gene-dennd1b	768.147	-0.922284	0.287796	-3.20465	0.00135228	0.0315171
gene-trip11	1128.53	-0.946558	0.29548	-3.20346	0.00135785	0.0315803
gene-LOC120821822	30.524	1.54456	0.482169	3.20335	0.00135838	0.0315803
gene-ncam3	282.839	-2.37191	0.740941	-3.20122	0.00136846	0.031775
gene-LOC120815739	429.636	-1.02411	0.320062	-3.19973	0.00137554	0.0318996
gene-LOC120809439	12536.6	0.690574	0.216022	3.19678	0.00138971	0.0321879
gene-LOC120819577	29.3142	-1.67888	0.52539	-3.19549	0.00139593	0.0322919
gene-wipi1	1282.51	-0.805144	0.252096	-3.1938	0.00140412	0.0324282
gene-kif21a	314.075	0.894756	0.280197	3.19331	0.00140652	0.0324282
gene-LOC120812333	108.887	1.22914	0.384924	3.1932	0.00140704	0.0324282
gene-rarga	4622.46	-0.732318	0.229452	-3.19159	0.00141492	0.0325293
gene-LOC120812676	336.341	0.856347	0.268296	3.1918	0.00141389	0.0325293
gene-kank1a	1500.06	-0.762972	0.239139	-3.19049	0.00142029	0.0325723
gene-si:dkey-87o1.2	8525.58	0.837116	0.262356	3.19077	0.00141895	0.0325723
gene-LOC120815693	577.846	-0.859399	0.269424	-3.18977	0.00142387	0.0325873
gene-gsta.1	22218.1	0.789528	0.247541	3.18949	0.00142526	0.0325873
gene-anxa14	282.437	0.828919	0.259906	3.1893	0.0014262	0.0325873
gene-LOC120826197	944.387	-0.790023	0.247789	-3.18829	0.00143119	0.0326613
gene-LOC120818200	3068.14	-1.16574	0.365774	-3.18705	0.0014373	0.0326805
gene-ddr1	2671.47	-0.834979	0.261973	-3.18727	0.00143621	0.0326805
gene-LOC120834613	284.078	0.977501	0.306645	3.18773	0.00143395	0.0326805
gene-LOC120813481	885.579	-1.18349	0.371478	-3.18591	0.00144299	0.0326903
gene-efnb3b	324.053	-1.00341	0.314948	-3.18596	0.00144275	0.0326903
gene-klf3	1515.48	-0.694883	0.218097	-3.18612	0.00144197	0.0326903
gene-rab18a	793.209	-0.914458	0.28732	-3.18272	0.00145898	0.0330124
gene-pak4	1750.94	-0.924139	0.290426	-3.18201	0.00146257	0.0330132
gene-tinagl1	2341	-0.829602	0.260698	-3.18223	0.00146144	0.0330132
gene-otc	697.608	-0.984655	0.309483	-3.18161	0.00146458	0.0330187
gene-LOC120808433	471.25	-0.884079	0.277978	-3.18039	0.00147075	0.0330863
gene-tmem176	831.752	0.920706	0.289501	3.18032	0.00147113	0.0330863
gene-angptl2b	911.701	0.747594	0.235398	3.17587	0.00149386	0.0335569
gene-desi2	939.324	-0.916155	0.288556	-3.17497	0.00149853	0.0336213
gene-adcy7	1162.42	-0.749216	0.236065	-3.17376	0.00150477	0.0337106
gene-sox2	1590.88	0.861872	0.271584	3.1735	0.00150613	0.0337106
gene-dkk3a	112.551	0.981938	0.310053	3.167	0.00154019	0.0344315
gene-cdc42ep4b	2263.36	-0.756418	0.238967	-3.16537	0.00154885	0.0345421
gene-tmed2	7585.6	-0.686207	0.216763	-3.1657	0.00154712	0.0345421
gene-ddit3	2236.26	-0.998834	0.315974	-3.16112	0.00157162	0.0349244
gene-rsph9	373.771	1.11544	0.352843	3.16129	0.00157073	0.0349244
gene-si:ch211-196h16.12	63.6122	1.54402	0.488365	3.16162	0.00156894	0.0349244
gene-LOC120822144	782.104	-0.850426	0.269115	-3.16008	0.00157725	0.0350077
gene-si:ch211-247j9.1	204.217	0.904407	0.286274	3.15924	0.00158182	0.0350675
gene-dync1h1	10221.2	-0.796256	0.252101	-3.15848	0.00158592	0.035085
gene-fhl5	4195.15	1.01282	0.320675	3.1584	0.00158638	0.035085
gene-LOC120810156	331.886	-0.902209	0.285908	-3.15559	0.00160175	0.0353829
gene-mia3	1331.15	-1.01514	0.321842	-3.15417	0.00160956	0.0354702
gene-LOC120809318	510.212	-0.860403	0.272812	-3.15383	0.00161142	0.0354702
gene-chn2	271.15	0.846264	0.268303	3.15414	0.00160973	0.0354702
gene-mon2	1038.56	-0.82299	0.261021	-3.15296	0.00161622	0.035534
gene-ntn5	62.172	1.22994	0.390204	3.15205	0.00162127	0.0356029
gene-LOC120817730	323.54	-0.97999	0.310973	-3.15137	0.00162508	0.0356445
gene-cep350	1174.35	-1.03128	0.327407	-3.14983	0.00163363	0.0357899
gene-nrcama	52.0567	-1.21931	0.387771	-3.14442	0.00166418	0.0364163
gene-uacab	3350.38	-0.694274	0.221035	-3.14101	0.00168366	0.0367994
gene-lhx9	16.6942	-2.32422	0.740704	-3.13785	0.00170189	0.0371543
gene-fhl3b	2250.1	-0.725355	0.231473	-3.13365	0.00172649	0.0376471
gene-capn12	4004.13	0.795886	0.254075	3.13249	0.00173332	0.037752
gene-abcb6a	3009.92	-0.701788	0.22407	-3.132	0.00173623	0.0377711
gene-LOC120813197	73.8681	-1.10297	0.3523	-3.13076	0.00174354	0.0378859
gene-cpeb2	197.137	-0.8011	0.255919	-3.13029	0.00174636	0.0379028
gene-LOC120829301	1178.11	-0.830779	0.265494	-3.12918	0.00175296	0.0380019
gene-rps6ka5	470.333	-0.755671	0.241648	-3.12716	0.00176502	0.0382189
gene-LOC120817072	670.27	-0.883981	0.282769	-3.12616	0.00177108	0.0383055
gene-rsad2	377.297	1.14476	0.366443	3.12397	0.00178429	0.0385465
gene-tmem205	377.111	0.844517	0.270395	3.12327	0.00178851	0.0385928
gene-LOC120815803	502.845	-0.825221	0.264309	-3.12218	0.00179518	0.0386472
gene-mfap5	479.839	0.880241	0.281908	3.12244	0.00179358	0.0386472
gene-iffo2b	1307.19	-0.682259	0.218654	-3.12027	0.00180684	0.0388085
gene-sgms2a	1131.46	0.688354	0.220595	3.12044	0.00180583	0.0388085
gene-pkig	1075.75	0.681566	0.21855	3.11859	0.00181719	0.0389858
gene-aldh1l2	324.733	-0.968126	0.310584	-3.11711	0.00182631	0.039122
gene-sh3rf2	924.525	-0.912324	0.292712	-3.1168	0.00182826	0.039122
gene-nme9	20.3691	1.93275	0.620159	3.11654	0.00182984	0.039122
gene-LOC120822624	121.553	-1.20144	0.385569	-3.11602	0.00183307	0.0391462
gene-rflna	3871.67	-0.708726	0.227476	-3.11561	0.00183566	0.0391566
gene-cdc42ep5	1127.04	-0.750876	0.241195	-3.11315	0.00185101	0.0393936
gene-LOC120826672	7570.89	0.957937	0.307688	3.11334	0.00184981	0.0393936
gene-grinaa	648.744	-0.753931	0.242243	-3.11229	0.00185644	0.0394192
gene-ky	884.492	0.886223	0.284732	3.11248	0.00185522	0.0394192
gene-LOC120809067	319.918	-0.973514	0.313302	-3.10727	0.00188827	0.0400493
gene-si:ch211-272n13.3	227.343	-0.867477	0.279209	-3.10691	0.00189054	0.040052
gene-LOC120822394	1740.64	-0.731372	0.235548	-3.10498	0.00190289	0.0402677
gene-LOC120831650	3212.49	0.6804	0.219379	3.10149	0.00192552	0.0407003
gene-smad2	762.297	-0.790462	0.255148	-3.09805	0.00194799	0.041082
gene-plpp2a	1630.96	0.697184	0.225032	3.09816	0.00194724	0.041082
gene-nbr1a	3246.73	-0.741702	0.239475	-3.0972	0.00195355	0.041146
gene-snx33	1151.05	-0.734468	0.237175	-3.09673	0.00195667	0.041146
gene-fads6	238.095	1.11829	0.361136	3.09658	0.00195765	0.041146
gene-LOC120816289	16583.8	-1.13326	0.366131	-3.09525	0.0019665	0.0411463
gene-LOC120831947	1132.67	-0.783098	0.25292	-3.09623	0.00195997	0.0411463
gene-LOC120835432	157076	0.721554	0.233105	3.0954	0.00196545	0.0411463
gene-iqcc	27.7143	1.66173	0.536775	3.09577	0.00196304	0.0411463
gene-gnpda1	905.119	0.877025	0.2835	3.09357	0.00197766	0.0413333
gene-LOC120832785	53.2564	-1.30658	0.42251	-3.09242	0.00198531	0.0414467
gene-thrb	606.82	-0.91466	0.295893	-3.09118	0.00199362	0.0415736
gene-mast3a	1735.04	-0.784804	0.253945	-3.09044	0.00199858	0.0416303
gene-tfr1a	3372.68	-1.09618	0.35474	-3.0901	0.0020009	0.0416321
gene-LOC120809814	3382.15	0.818112	0.264872	3.08871	0.00201026	0.0417801
gene-LOC120829184	269.679	-0.82046	0.265808	-3.08667	0.00202414	0.0420217
gene-si:dkey-237i9.8	313.82	0.788721	0.255564	3.0862	0.00202735	0.0420415
gene-rdh12	707.484	-0.77405	0.250896	-3.08514	0.00203456	0.0421442
gene-LOC120825158	72.7176	-1.18926	0.386007	-3.08093	0.00206355	0.0426649
gene-dagla	483.976	-0.965579	0.313416	-3.08082	0.00206428	0.0426649
gene-abcb10	514.475	-0.914008	0.296827	-3.07927	0.00207512	0.0428413
gene-trim8a	655.947	-0.791896	0.257232	-3.07853	0.00208022	0.0428991
gene-LOC120830992	43.4546	1.52795	0.496626	3.07666	0.00209336	0.0431222
gene-selenol	1998.27	0.737839	0.239974	3.07466	0.00210744	0.0433644
gene-itpk1b	2828.91	-0.670647	0.218177	-3.07386	0.00211306	0.0434046
gene-mis12	120.302	1.04954	0.341456	3.07372	0.00211406	0.0434046
gene-zeb2b	451.321	-0.958853	0.312536	-3.06797	0.00215515	0.0441996
gene-prim1	288.063	1.01319	0.330301	3.06748	0.00215869	0.0442235
gene-tle3b	1502.67	-0.809546	0.264011	-3.06634	0.00216699	0.0442604
gene-LOC120822313	294.87	0.925423	0.301797	3.06638	0.00216669	0.0442604
gene-si:ch211-203k16.3	49.3883	1.18398	0.386134	3.06625	0.00216762	0.0442604
gene-fgf24	77.696	1.09058	0.355778	3.06533	0.0021743	0.0443481
gene-slc33a1	1727.39	-0.843843	0.275402	-3.06404	0.00218373	0.044453
gene-haus4	64.4632	1.22116	0.398553	3.06397	0.00218422	0.044453
gene-fndc3ba	454.434	-1.11792	0.365173	-3.06135	0.00220344	0.0447953
gene-gdpd5b	344.308	-1.02474	0.334992	-3.05899	0.00222083	0.0450996
gene-acbd3	4207.32	-0.785219	0.256813	-3.05756	0.0022315	0.0452176
gene-tnmd	1117.6	0.855514	0.279781	3.0578	0.00222971	0.0452176
gene-tspan18b	209.947	0.861619	0.281894	3.05653	0.00223912	0.0453228
gene-LOC120810683	1311.33	0.795266	0.260296	3.05524	0.00224882	0.0454695
gene-sox6	530.893	0.917909	0.300487	3.05474	0.00225259	0.0454965
gene-LOC120831613	13.0381	-2.33383	0.764405	-3.05314	0.00226462	0.0455911
gene-LOC120819249	406.325	-0.88581	0.290106	-3.0534	0.00226263	0.0455911
gene-LOC120832521	1231.05	-0.851108	0.278755	-3.05324	0.00226383	0.0455911
gene-scara5	271.611	1.08588	0.355922	3.0509	0.00228159	0.0458831
gene-LOC120808264	66.1084	-1.18265	0.387768	-3.0499	0.00228918	0.0459611
gene-sh3pxd2b	1197.18	-0.910616	0.298588	-3.04974	0.0022904	0.0459611
gene-arhgap39	41.2255	-1.42281	0.467071	-3.04625	0.00231716	0.0464321
gene-aldob	1492.44	0.83221	0.273212	3.04603	0.00231886	0.0464321
gene-si:dkey-106g10.7	63.1883	-1.17129	0.384679	-3.04485	0.00232799	0.0465648
gene-arhgef12a	1459.13	-0.757727	0.248967	-3.04348	0.00233856	0.046726
gene-srd5a1	464.005	-0.791752	0.260296	-3.04174	0.00235215	0.0469472
gene-LOC120812592	1846.78	0.680965	0.22407	3.03907	0.00237308	0.0472673
gene-LOC120826403	1800.7	0.708955	0.233282	3.03905	0.00237326	0.0472673
gene-LOC120830298	86.9316	-0.990689	0.326029	-3.03865	0.00237641	0.0472794
gene-LOC120826699	102.441	1.35009	0.444356	3.03831	0.00237905	0.0472815
gene-creb3l3l	3646.77	-0.758308	0.249657	-3.0374	0.0023863	0.0473749
gene-dnajc15	694.631	-1.11294	0.366455	-3.03704	0.00238911	0.0473802
gene-mal2	4727.63	-0.968343	0.31912	-3.03442	0.00240999	0.0476134
gene-pdzd8	1166.8	-0.818428	0.26967	-3.03492	0.00240601	0.0476134
gene-gpia	4365.17	0.624724	0.205865	3.03462	0.00240836	0.0476134
gene-cavin4a	2007.62	0.67822	0.223519	3.03428	0.00241109	0.0476134
gene-fam222a	128.728	-0.965877	0.31862	-3.03143	0.00243395	0.047963
gene-LOC120818253	16.6194	2.83575	0.935396	3.0316	0.00243259	0.047963
gene-atp10a	216.279	-0.879807	0.290318	-3.03049	0.00244153	0.0479678
gene-sostdc1a	1662.31	-0.824328	0.272178	-3.02863	0.00245662	0.0479678
gene-wdr81	598.447	-0.81652	0.269581	-3.02885	0.00245487	0.0479678
gene-gpr184	551.667	-0.803493	0.265217	-3.02957	0.00244902	0.0479678
gene-uggt2	660.938	-0.721688	0.238262	-3.02897	0.00245386	0.0479678
gene-LOC120816452	1212.24	0.72111	0.23813	3.02822	0.00245995	0.0479678
gene-ramp2	377.488	0.743908	0.245614	3.02877	0.00245554	0.0479678
gene-LOC120812790	52.129	1.19004	0.392825	3.02945	0.00245	0.0479678
gene-col9a1a	62.329	1.60576	0.530119	3.02906	0.00245317	0.0479678
gene-LOC120832693	18.0302	1.88571	0.62265	3.02852	0.00245754	0.0479678
gene-fam20ca	1526.1	-0.843026	0.278597	-3.02597	0.00247833	0.0481799
gene-plekhg5b	1644.35	-0.742949	0.245526	-3.02594	0.00247859	0.0481799
gene-zgc:92140	730.355	-0.698246	0.230734	-3.0262	0.00247648	0.0481799
gene-ddx3xa	9997.21	-0.804105	0.265779	-3.02546	0.00248255	0.0482064
gene-tjp1a	2499.91	-0.851713	0.28164	-3.02412	0.00249359	0.0483704
gene-slc39a10	729.357	-0.95229	0.315103	-3.02216	0.00250982	0.0486346
gene-grm2b	19.5643	-2.36624	0.783678	-3.01941	0.00253271	0.0490272
gene-si:dkey-52l18.4	83.9147	1.00435	0.332721	3.01859	0.00253957	0.0491089
gene-edem3	1736.59	-0.675974	0.223993	-3.01783	0.00254588	0.0491712
gene-LOC120809245	146.863	0.976957	0.323756	3.01757	0.00254807	0.0491712
gene-draxina	1393.59	-0.992857	0.329196	-3.016	0.00256129	0.0493431
gene-vwde	17.0857	1.94578	0.645178	3.01589	0.00256228	0.0493431
gene-mycn	480.16	-0.806205	0.267379	-3.01521	0.00256797	0.0493594
gene-LOC120826629	213.922	0.992264	0.329091	3.01516	0.00256843	0.0493594
gene-LOC120834823	881.312	-0.877793	0.29145	-3.01182	0.00259689	0.049811
gene-hirip3	167.845	0.937635	0.311323	3.01177	0.00259728	0.049811
gene-notum1b	41.4025	1.36511	0.453504	3.01014	0.00261131	0.0500287
gene-pkhd1l1.1	322.357	-1.17626	0.390812	-3.00978	0.00261436	0.0500356
gene-kdrl	613.631	-0.96916	0.32253	-3.00487	0.00265698	0.050799
gene-LOC120821772	187.977	-0.835996	0.278405	-3.00281	0.00267502	0.051079
gene-LOC120812695	201.355	-0.819025	0.272803	-3.00226	0.00267985	0.051079
gene-mrc1a	200.111	0.989123	0.329455	3.0023	0.00267948	0.051079
gene-adarb2	21.7985	-2.19561	0.731564	-3.00126	0.00268868	0.0511949
gene-tbc1d22a	542.142	-0.849714	0.283176	-3.00066	0.00269398	0.0512433
gene-aspm	112.526	-1.20634	0.402361	-2.99814	0.00271629	0.0516151
gene-LOC120826700	85.9856	1.32437	0.441819	2.99754	0.00272168	0.0516648
gene-LOC120825679	186.354	-0.843481	0.281475	-2.99665	0.00272967	0.0517366
gene-yrk	900.966	0.704282	0.235035	2.9965	0.00273102	0.0517366
gene-esyt2b	122.964	0.850152	0.283748	2.99615	0.00273414	0.0517431
gene-LOC120823678	75.163	-1.02532	0.342379	-2.99469	0.00274722	0.0518899
gene-taok1a	2630.99	-0.77592	0.259101	-2.99466	0.00274747	0.0518899
gene-zgc:113307	92.5494	1.0872	0.363094	2.99426	0.00275113	0.0519064
gene-LOC120819065	130.484	-1.08416	0.362218	-2.99312	0.00276137	0.0520132
gene-LOC120835028	867.546	-0.753395	0.251718	-2.99301	0.00276238	0.0520132
gene-rorcb	880.41	0.786644	0.262995	2.9911	0.00277971	0.0522866
gene-msantd1	317.43	-0.871805	0.29155	-2.99024	0.00278759	0.052382
gene-LOC120818023	232.517	0.859012	0.287346	2.98947	0.00279462	0.0524611
gene-p2ry12	39.2842	1.31939	0.441515	2.98832	0.00280514	0.0526056
gene-col9a2	117.904	1.44154	0.482491	2.98771	0.00281075	0.0526577
gene-kat6a	1188.11	-0.847109	0.283628	-2.9867	0.0028201	0.0526811
gene-LOC120809068	4165.75	0.659684	0.220877	2.98665	0.00282048	0.0526811
gene-zgc:153704	1807.5	0.870161	0.291314	2.98702	0.00281707	0.0526811
gene-LOC120823517	42.8923	1.57068	0.526062	2.98574	0.00282897	0.0527867
gene-LOC120809395	10961.8	1.10121	0.368933	2.98485	0.00283717	0.0528866
gene-LOC120814211	128.881	-0.881791	0.29558	-2.98326	0.00285199	0.0530568
gene-LOC120812896	43.7265	1.2246	0.410464	2.98346	0.00285009	0.0530568
gene-wdr32	325.859	-0.802007	0.268918	-2.98235	0.00286046	0.0531111
gene-dcdc2b	103.768	1.16889	0.391938	2.98233	0.00286062	0.0531111
gene-htra3b	625.533	0.767946	0.257544	2.98181	0.0028655	0.0531488
gene-LOC120830545	7200.5	0.975499	0.327217	2.9812	0.00287124	0.0532022
gene-znrf3	282.111	-0.846152	0.283874	-2.98074	0.00287556	0.0532293
gene-dusp22b	866.207	0.684989	0.229857	2.98006	0.00288191	0.0532939
gene-LOC120819273	940.489	-0.727825	0.244336	-2.97879	0.00289394	0.0534102
gene-slc25a55b	70.3367	1.4172	0.475754	2.97885	0.00289337	0.0534102
gene-srebf2	2978.21	-0.75141	0.252345	-2.97771	0.00290413	0.0535453
gene-fryl	3195.98	-0.753258	0.253041	-2.97682	0.00291257	0.0536478
gene-LOC120824439	511.328	0.751121	0.252459	2.97521	0.00292784	0.0538757
gene-relt	458.129	-0.86547	0.290987	-2.97425	0.00293704	0.0539917
gene-si:dkey-85n7.8	11.2635	2.52644	0.849621	2.97361	0.0029432	0.0540516
gene-wu:fb95e10	1215.43	-0.96013	0.32312	-2.97144	0.00296411	0.0543819
gene-ppp1r16b	243.829	-1.05719	0.355998	-2.96966	0.00298131	0.0546436
gene-lrp1ab	2580.62	-0.822973	0.277294	-2.96787	0.00299868	0.0549079
gene-LOC120825499	229.597	0.794537	0.267775	2.96718	0.00300545	0.0549778
gene-LOC120818463	537.09	-0.959212	0.323324	-2.96672	0.00300994	0.0550061
gene-mapk13	1360.79	0.752842	0.253828	2.96596	0.00301741	0.0550885
gene-rbms2b	861.069	-0.685479	0.231233	-2.96445	0.00303227	0.0553055
gene-dhrsx	731.91	-0.817634	0.275847	-2.96408	0.00303588	0.0553171
gene-ptprk	1716.08	-0.719838	0.243131	-2.96071	0.00306936	0.0557635
gene-LOC120833408	4849.29	0.92981	0.313998	2.9612	0.00306446	0.0557635
gene-LOC120823975	88.2413	2.51779	0.850331	2.96095	0.00306691	0.0557635
gene-LOC120808737	494.189	-0.999796	0.337779	-2.95992	0.00307723	0.0558521
gene-mylk4b	381.061	0.749344	0.253233	2.9591	0.00308534	0.0559447
gene-arfgap3	2694.29	-0.777205	0.262819	-2.95718	0.00310465	0.0562401
gene-c2h15orf48	3569.5	-0.83882	0.283697	-2.95674	0.00310908	0.0562655
gene-rorca	111.768	0.891551	0.301565	2.95642	0.00311236	0.0562703
gene-vkorc1l1	2189.8	-0.818743	0.277135	-2.95431	0.00313366	0.0565505
gene-trak1a	1324.44	-0.700381	0.237145	-2.95339	0.00314305	0.0565505
gene-LOC120826937	183.179	0.816261	0.276325	2.95399	0.0031369	0.0565505
gene-LOC120821618	208.21	0.918714	0.311018	2.95389	0.00313794	0.0565505
gene-LOC120827727	1062.5	0.978688	0.331357	2.95358	0.00314115	0.0565505
gene-pum2	591.702	-0.82499	0.279366	-2.95308	0.00314625	0.0565535
gene-ptn	495.575	0.841529	0.285182	2.95085	0.00316901	0.0569077
gene-LOC120834054	642.229	0.689666	0.23378	2.95007	0.00317706	0.0569973
gene-ap1g1	3196.43	-0.7655	0.25986	-2.94581	0.0032211	0.0577319
gene-ephb2b	150.001	-1.05085	0.356819	-2.94505	0.00322906	0.0577834
gene-LOC120809574	493.804	0.730907	0.248216	2.94464	0.00323329	0.0577834
gene-enosf1	1175.03	0.765137	0.259815	2.94494	0.00323022	0.0577834
gene-cds1	1913.6	-0.827518	0.281092	-2.94394	0.00324063	0.0578591
gene-LOC120819445	1619.84	-0.666592	0.226496	-2.94306	0.00324985	0.0579127
gene-trim35-12	76.1763	1.01808	0.345915	2.94315	0.00324893	0.0579127
gene-LOC120811555	119.704	-1.01771	0.346727	-2.9352	0.0033333	0.059054
gene-LOC120835431	8211.23	0.721351	0.245753	2.93527	0.00333257	0.059054
gene-tapbpl	621.62	0.728375	0.248134	2.93541	0.0033311	0.059054
gene-sesn1	4075.61	0.768873	0.262025	2.93435	0.00334244	0.059054
gene-si:ch211-220i18.4	74.8207	1.07713	0.367063	2.93446	0.00334133	0.059054
gene-LOC120815243	61.8976	1.08057	0.368194	2.93478	0.00333779	0.059054
gene-dlk2	45.0765	1.18184	0.402656	2.93511	0.00333431	0.059054
gene-LOC120823386	134.637	1.28345	0.437244	2.93532	0.00333199	0.059054
gene-LOC120821306	18.025	1.80411	0.614799	2.93447	0.00334118	0.059054
gene-tiam2a	1641.24	-0.734282	0.250408	-2.93234	0.00336421	0.0593822
gene-zbtb21	315.819	-0.81483	0.27798	-2.93125	0.00337598	0.0594772
gene-gins4	190.108	1.04825	0.357583	2.93149	0.00337339	0.0594772
gene-cdh15	586.387	0.787607	0.268738	2.93076	0.00338135	0.0595157
gene-fam114a2	1791.71	-0.676433	0.230829	-2.93045	0.00338476	0.0595193
gene-pfkfb3	112.61	-1.02891	0.351149	-2.93012	0.00338828	0.059525
gene-tmem184ba	774.181	-0.704595	0.24052	-2.92947	0.00339546	0.0595949
gene-acap3a	239.428	-0.815491	0.278449	-2.92869	0.00340395	0.0596878
gene-si:dkey-79d12.5	828.868	-0.794387	0.271558	-2.92529	0.00344137	0.060203
gene-ankrd50l	436.319	-0.771489	0.263797	-2.92455	0.0034495	0.060203
gene-chsy1	359.34	-0.734846	0.251211	-2.92522	0.00344214	0.060203
gene-oxct1a	553.777	0.658767	0.225216	2.92505	0.00344402	0.060203
gene-fen1	517.82	0.899097	0.3074	2.92485	0.00344628	0.060203
gene-epg5	902.096	-0.754195	0.257933	-2.924	0.00345567	0.0602542
gene-gpr137	674.21	-0.919112	0.314546	-2.92203	0.00347759	0.060529
gene-LOC120820657	1934.69	0.690793	0.236411	2.922	0.00347793	0.060529
gene-iars1	8440.2	-0.78174	0.26764	-2.92086	0.00349063	0.0606934
gene-ell	1407.13	-0.640499	0.219317	-2.92043	0.00349547	0.0607207
gene-ccn1l2	130.48	1.12708	0.38606	2.91944	0.00350663	0.0608578
gene-creb3l1	663.41	-0.923922	0.316988	-2.91469	0.00356044	0.0617092
gene-arsh	958.911	0.641716	0.220179	2.91452	0.00356231	0.0617092
gene-baiap2a	3674.65	-0.815234	0.279822	-2.9134	0.0035752	0.0618359
gene-LOC120817820	890.461	-0.758632	0.260428	-2.91301	0.00357959	0.0618359
gene-si:dkeyp-115e12.6	539.267	-0.714362	0.245221	-2.91313	0.00357821	0.0618359
gene-adam10a	4643.45	-0.786311	0.269972	-2.91256	0.00358476	0.0618679
gene-LOC120824430	128.636	2.47677	0.851908	2.90732	0.00364534	0.0628552
gene-LOC120833574	528.972	-0.689107	0.237096	-2.90645	0.00365554	0.0629726
gene-tesk1b	434.506	-0.964995	0.332243	-2.90448	0.0036786	0.0633113
gene-LOC120826010	556.121	0.783092	0.269693	2.90365	0.00368842	0.0634217
gene-csrp1a	1961.64	0.735145	0.253242	2.90293	0.00369686	0.0634666
gene-cpa6	109.588	0.848256	0.292215	2.90285	0.00369784	0.0634666
gene-gng12a	2249.91	-0.777678	0.268081	-2.90091	0.00372083	0.0638023
gene-LOC120814893	231.113	-0.771629	0.266129	-2.89946	0.00373811	0.0640396
gene-LOC120817393	814.399	-0.79655	0.274811	-2.89854	0.00374902	0.0641208
gene-eif4ebp3l	3715.82	0.658115	0.227055	2.89848	0.00374973	0.0641208
gene-LOC120816247	1060.27	0.738347	0.254861	2.89706	0.00376676	0.0643529
gene-efcc1	541.093	-0.818822	0.282709	-2.89634	0.00377539	0.0644412
gene-rnaseh2b	643.379	0.761572	0.263001	2.8957	0.00378311	0.0645137
gene-fam83ga	3613.81	-1.03313	0.357092	-2.89319	0.00381353	0.0647762
gene-LOC120819381	6895.38	-0.878362	0.303617	-2.89299	0.00381589	0.0647762
gene-cep170b	851.518	-0.745539	0.257632	-2.89381	0.00380599	0.0647762
gene-isoc2	3238.97	0.77484	0.267755	2.89384	0.00380562	0.0647762
gene-zgc:77112	55.5358	1.31713	0.455267	2.89311	0.00381452	0.0647762
gene-nup58	181.666	-0.788158	0.272468	-2.89267	0.00381985	0.0647843
gene-edaradd	541.948	0.766043	0.264985	2.89089	0.00384149	0.0650922
gene-flvcr1	744.396	-0.954184	0.330351	-2.8884	0.00387211	0.0652351
gene-slc35f2	126.314	-0.834187	0.288744	-2.88902	0.0038645	0.0652351
gene-galnt3	1557.95	-0.775888	0.268587	-2.88877	0.00386747	0.0652351
gene-LOC120819514	1128.32	-0.761468	0.263512	-2.88969	0.00385617	0.0652351
gene-LOC120818729	1142.55	0.676228	0.234134	2.88821	0.00387445	0.0652351
gene-LOC120825995	420.416	0.868548	0.300642	2.88898	0.00386493	0.0652351
gene-LOC120819800	307.798	0.890567	0.308251	2.88909	0.00386354	0.0652351
gene-rab5aa	2395.08	-0.600807	0.208108	-2.88699	0.00388943	0.0654282
gene-nrp1a	262.607	-0.871229	0.301902	-2.8858	0.00390415	0.0656165
gene-ubl3a	1513.3	-0.750699	0.260196	-2.88513	0.00391249	0.0656382
gene-hoxb5a	856.567	0.647148	0.2243	2.88519	0.00391175	0.0656382
gene-notch1b	745.652	-0.909242	0.315291	-2.88382	0.00392882	0.0657345
gene-gak	1460.48	-0.787093	0.272913	-2.88404	0.00392608	0.0657345
gene-si:ch211-210c8.6	1656.13	0.738607	0.256119	2.88384	0.00392858	0.0657345
gene-smtnl1	665.644	0.791822	0.274617	2.88337	0.00393451	0.0657706
gene-nufip2	1061.38	-0.726925	0.252171	-2.88267	0.0039432	0.0657974
gene-LOC120829553	64.703	1.25396	0.435041	2.88239	0.00394671	0.0657974
gene-LOC120833752	54.3453	1.37718	0.477746	2.88266	0.00394332	0.0657974
gene-LOC120833860	222.534	0.960425	0.333423	2.8805	0.00397039	0.0661329
gene-LOC120826626	1682.59	0.739903	0.256894	2.88019	0.00397441	0.0661406
gene-LOC120812894	24.464	-1.62223	0.563728	-2.87768	0.00400608	0.066412
gene-gli2a	293.091	-0.954813	0.331767	-2.87796	0.00400254	0.066412
gene-LOC120831547	450.271	-0.803465	0.279223	-2.87751	0.0040083	0.066412
gene-myoz2b	3418.62	0.660749	0.229627	2.87749	0.00400854	0.066412
gene-LOC120827147	56281.2	0.757756	0.263265	2.8783	0.0039982	0.066412
gene-abcb9	321.84	-0.800839	0.278357	-2.87702	0.00401448	0.0664512
gene-LOC120813368	115.572	-1.04043	0.361881	-2.87506	0.00403944	0.0668051
gene-ripor3	305.779	0.750782	0.261202	2.87433	0.0040488	0.0669004
gene-eef1e1	969.642	-0.791825	0.275528	-2.87385	0.004055	0.0669055
gene-LOC120808655	224.638	0.900846	0.313474	2.87375	0.00405629	0.0669055
gene-malrd1	12.9468	-2.44802	0.852404	-2.8719	0.00408007	0.0672381
gene-LOC120824956	2039.43	-0.753951	0.262784	-2.86909	0.00411659	0.0677799
gene-LOC120814495	26977	0.720438	0.25124	2.86753	0.00413691	0.0680543
gene-zeb1b	565.758	-0.667481	0.232868	-2.86635	0.00415241	0.0682491
gene-LOC120833158	299.719	-0.721941	0.25205	-2.86428	0.00417954	0.0686344
gene-tmed4	975.492	0.715749	0.250052	2.8624	0.00420442	0.0689821
gene-LOC120821951	2774.04	-0.666227	0.232776	-2.86209	0.00420852	0.0689886
gene-klf11a	94.4111	-0.997724	0.34865	-2.86167	0.0042141	0.0690193
gene-zgc:153115	1626.32	-0.764362	0.267131	-2.86137	0.00421809	0.069024
gene-LOC120815107	156.21	-0.825814	0.288668	-2.86077	0.00422611	0.0690944
gene-LOC120831079	711.531	0.739325	0.258477	2.86032	0.0042322	0.0691333
gene-insrb	814.851	-0.766052	0.268031	-2.85807	0.00426228	0.0695636
gene-cdkn1ca	153.386	0.82582	0.289007	2.85744	0.00427079	0.0696415
gene-slc22a17	822.733	-1.0102	0.353595	-2.85694	0.00427745	0.0696891
gene-LOC120831963	37.7399	-1.326	0.464268	-2.85611	0.00428863	0.0698102
gene-arl4d	190.673	0.822618	0.288121	2.85511	0.00430217	0.0699694
gene-dhrs13b.2	726.33	0.778315	0.272637	2.85476	0.0043069	0.0699853
gene-LOC120827319	490.227	-0.754146	0.264229	-2.85414	0.00431536	0.0700616
gene-asic2	23.3848	-1.54186	0.540486	-2.85274	0.00433441	0.0703095
gene-si:ch211-130m23.3	2354.5	0.705758	0.247586	2.85055	0.00436432	0.0707331
gene-cc2d1a	2220.99	-0.744477	0.261305	-2.84908	0.00438463	0.0710006
gene-tmem182a	975.778	0.835715	0.293511	2.8473	0.00440916	0.071318
gene-fgf18a	87.1354	0.931769	0.327269	2.8471	0.0044119	0.071318
gene-LOC120832517	1224.33	-0.952044	0.334671	-2.84471	0.00444513	0.0716686
gene-ptenb	1972.55	-0.658583	0.231495	-2.84491	0.00444238	0.0716686
gene-LOC120830614	617.156	0.677861	0.238276	2.84485	0.00444319	0.0716686
gene-b4galt6	232.319	-0.796098	0.279971	-2.8435	0.00446207	0.0718173
gene-smo	615.613	-0.78142	0.274799	-2.84361	0.0044606	0.0718173
gene-LOC120813837	377.057	-0.696571	0.245106	-2.84192	0.00448433	0.0721134
gene-LOC120815920	2081.88	-0.824677	0.290365	-2.84014	0.0045094	0.0724539
gene-LOC120831861	179.276	-0.898486	0.31657	-2.83819	0.00453699	0.0726188
gene-LOC120825536	684.936	-0.782694	0.275737	-2.83855	0.00453194	0.0726188
gene-fyco1a	1632.63	-0.699135	0.246319	-2.83833	0.00453508	0.0726188
gene-tescb	2790.03	0.717648	0.252844	2.8383	0.00453549	0.0726188
gene-LOC120835016	770.356	0.757687	0.266975	2.83804	0.00453916	0.0726188
gene-LOC120817012	19.9158	-1.73199	0.610423	-2.83736	0.00454877	0.072649
gene-LOC120829733	136.707	-0.832094	0.293292	-2.83708	0.00455275	0.072649
gene-dynlt1b	196.851	0.955179	0.336648	2.83733	0.0045493	0.072649
gene-acvr1l	1143.76	-0.632147	0.222934	-2.83557	0.00457438	0.0727811
gene-ywhag2	238.054	0.727189	0.256467	2.83541	0.00457666	0.0727811
gene-LOC120832582	147.613	0.77228	0.272317	2.83597	0.00456873	0.0727811
gene-LOC120826876	113.003	1.11844	0.394419	2.83566	0.0045731	0.0727811
gene-tmem184a	1438.86	-0.740277	0.261365	-2.83235	0.0046207	0.0733561
gene-si:ch211-197g15.9	3373.02	0.757296	0.267367	2.83242	0.00461966	0.0733561
gene-lrp12	1047.95	-0.650177	0.229627	-2.83145	0.00463373	0.0735002
gene-tmsb4x	6600.43	0.839725	0.29675	2.82974	0.00465855	0.0738311
gene-si:dkeyp-23e4.3	119.472	1.02138	0.361296	2.82698	0.00469886	0.0744066
gene-arhgap29a	459.695	-0.712668	0.252143	-2.82644	0.00470687	0.0744701
gene-acsl3b	983.304	-0.676019	0.239366	-2.82421	0.00473979	0.0749274
gene-LOC120810510	15457.9	-0.786916	0.278729	-2.82323	0.00475424	0.075092
gene-gins2	107.158	1.04373	0.369896	2.82169	0.00477717	0.0753902
gene-LOC120822404	60.8973	-1.05127	0.372731	-2.82045	0.00479562	0.0756173
gene-dpagt1	2739.48	-0.633947	0.224961	-2.81803	0.00483189	0.0761248
gene-LOC120817547	573.544	-0.792044	0.2812	-2.81666	0.00485256	0.0763781
gene-LOC120815088	65.9334	1.01242	0.35947	2.81642	0.00485618	0.0763781
gene-ago3b	935.633	-0.797076	0.283094	-2.81558	0.00486889	0.0765135
gene-LOC120834008	244.314	-0.947215	0.336556	-2.81444	0.00488627	0.0765593
gene-mtus2b	140.45	-0.92159	0.327426	-2.81466	0.00488296	0.0765593
gene-tmem115	1156.71	-0.801471	0.284812	-2.81404	0.00489236	0.0765593
gene-crtc3	708.969	-0.715109	0.254039	-2.81495	0.00487846	0.0765593
gene-LOC120835024	2013.58	0.809741	0.287745	2.8141	0.00489143	0.0765593
gene-npnta	581.832	-0.817573	0.290643	-2.81298	0.00490843	0.0767462
gene-paqr4a	183.52	-0.908794	0.323159	-2.81222	0.00492006	0.0768636
gene-LOC120826446	145.061	-0.813476	0.289347	-2.81142	0.00493234	0.0769263
gene-bhmt	651.949	0.926854	0.329645	2.81167	0.0049285	0.0769263
gene-LOC120817196	132.275	-0.889488	0.316442	-2.81091	0.00494017	0.076984
gene-LOC120808869	36.9803	-1.28211	0.45641	-2.80912	0.00496773	0.0773486
gene-nup210	327.743	-0.89336	0.318098	-2.80844	0.0049782	0.0773733
gene-prrc1	1366.13	-0.728681	0.259434	-2.80874	0.00497358	0.0773733
gene-LOC120817661	1052.89	-0.717021	0.255352	-2.80797	0.00498542	0.0773733
gene-LOC120825183	776.937	-0.654062	0.232933	-2.80794	0.00498593	0.0773733
gene-traf5	207.732	-0.878399	0.313103	-2.80546	0.0050244	0.0777759
gene-LOC120808364	753.006	0.749769	0.267244	2.80556	0.00502297	0.0777759
gene-aadac	59.6888	1.2012	0.428152	2.80556	0.005023	0.0777759
gene-asphd2	560.472	-0.732625	0.261228	-2.80454	0.00503887	0.0778059
gene-bag2	710.511	0.697016	0.248484	2.80507	0.00503058	0.0778059
gene-fgf3	123.065	0.800991	0.285598	2.80462	0.00503767	0.0778059
gene-zgc:174888	870.945	0.664096	0.236885	2.80345	0.00505585	0.0780034
gene-LOC120824059	234.835	-0.824119	0.294132	-2.80187	0.00508078	0.0783231
gene-sec24c	1121.02	-0.800509	0.285769	-2.80124	0.00509067	0.0784106
gene-copa	6811.26	-0.705348	0.251977	-2.79926	0.00512203	0.0787898
gene-LOC120819422	2636.52	0.676735	0.241765	2.79915	0.00512375	0.0787898
gene-LOC120822939	32.2659	-1.59491	0.569923	-2.79847	0.00513458	0.0788912
gene-LOC120825341	273.092	-0.847981	0.303116	-2.79754	0.00514932	0.0790525
gene-tmem14ca	1408.8	0.742633	0.265707	2.79494	0.00519098	0.0796264
gene-gdf6a	13.414	2.31503	0.8287	2.79356	0.00521308	0.0798996
gene-LOC120819338	1927.89	0.78229	0.28026	2.7913	0.00524966	0.080394
gene-sema3h	283.047	0.691062	0.24762	2.79082	0.00525753	0.0804484
gene-lamc2	1861.63	-0.808863	0.289999	-2.78919	0.00528403	0.0807246
gene-LOC120826864	118.127	0.953099	0.341714	2.78917	0.00528425	0.0807246
gene-akt1	1093.19	-0.663353	0.237857	-2.78887	0.00528921	0.0807341
gene-rnf157	407.622	-0.844918	0.303141	-2.78721	0.00531642	0.0809789
gene-pdia5	3417.56	-0.588606	0.21119	-2.7871	0.00531829	0.0809789
gene-LOC120826011	281.639	0.79388	0.284801	2.78749	0.00531178	0.0809789
gene-LOC120823803	937.392	-0.804109	0.288557	-2.78666	0.0053255	0.0810225
gene-ankrd52a	842.537	-0.825523	0.296559	-2.78367	0.00537482	0.0815637
gene-she	578.433	-0.670894	0.241011	-2.78367	0.00537475	0.0815637
gene-bcl2l13	601.853	0.75979	0.272968	2.78344	0.00537859	0.0815637
gene-LOC120816140	161.805	0.781363	0.280654	2.78408	0.00536794	0.0815637
gene-si:ch73-40i7.5	402.724	-0.649243	0.23341	-2.78156	0.00540982	0.0819039
gene-tpm2	27807.6	0.725769	0.260908	2.78171	0.00540741	0.0819039
gene-zmynd12	101.948	0.955219	0.343453	2.78122	0.00541544	0.0819223
gene-map2k7	600.983	-0.843183	0.303231	-2.78066	0.00542487	0.0819983
gene-LOC120808536	14.5839	2.27441	0.818341	2.77929	0.00544778	0.0822778
gene-LOC120835668	2574.14	0.611817	0.220228	2.7781	0.0054677	0.0825117
gene-zgc:66433	1710.54	-0.674417	0.242927	-2.77622	0.00549955	0.0829253
gene-fkbp3	4189.72	0.682681	0.245966	2.77551	0.00551146	0.0830376
gene-itga10	2003.53	0.674791	0.243178	2.77489	0.00552204	0.0830626
gene-prf1.5	376.024	0.681454	0.245574	2.77495	0.00552106	0.0830626
gene-LOC120831746	249.11	-0.853002	0.307482	-2.77415	0.00553463	0.0831823
gene-LOC120825790	181.007	0.912057	0.3288	2.7739	0.00553893	0.0831823
gene-siva1	546.768	0.656171	0.236586	2.77351	0.00554559	0.0832151
gene-LOC120816042	1207.27	0.646595	0.233389	2.77046	0.00559771	0.0837947
gene-lxn	1396.68	0.785705	0.283572	2.77075	0.00559279	0.0837947
gene-LOC120828234	1619.49	0.843535	0.304449	2.77069	0.00559371	0.0837947
gene-plxnb1b	819.15	-0.821811	0.296699	-2.76985	0.00560825	0.0838851
gene-cnfn	430.297	0.653165	0.235882	2.76903	0.0056224	0.0840292
gene-entpd4	1335.67	-0.677414	0.244724	-2.76808	0.00563881	0.0841394
gene-mfsd1l	847.899	0.651759	0.235453	2.76811	0.00563825	0.0841394
gene-hadh	7372.24	0.692404	0.250249	2.76686	0.00565986	0.0843858
gene-got1	14.4259	1.79874	0.650168	2.76658	0.0056648	0.0843919
gene-slc6a15	345.185	-2.75607	0.99662	-2.76542	0.00568495	0.0844957
gene-LOC120834254	625.081	-0.70996	0.25673	-2.7654	0.00568538	0.0844957
gene-LOC120828388	35.7525	1.26189	0.45626	2.76572	0.00567967	0.0844957
gene-LOC120828191	196.278	0.823715	0.297908	2.765	0.00569235	0.0845318
gene-LOC120808127	91.6963	0.952775	0.344658	2.76441	0.00570266	0.0846174
gene-LOC120818422	93.3156	-1.14727	0.415244	-2.76288	0.00572939	0.0847841
gene-vegfab	1317.29	-0.570209	0.206356	-2.76323	0.00572319	0.0847841
gene-myl9b	1114.91	0.709903	0.256957	2.76273	0.0057321	0.0847841
gene-calcrlb	302.429	0.764018	0.276487	2.76331	0.00572185	0.0847841
gene-b4galt3	197.759	-0.785607	0.284427	-2.76207	0.00574359	0.0848866
gene-si:dkey-54n8.4	123.406	-0.829292	0.300422	-2.76042	0.00577272	0.0852496
gene-LOC120811469	1933.11	-0.797958	0.289106	-2.76009	0.00577861	0.0852688
gene-LOC120822000	4317.5	0.710541	0.257485	2.75955	0.00578815	0.085342
gene-dhrs4	513.526	0.740792	0.268487	2.75913	0.00579549	0.0853826
gene-LOC120828718	18.6608	-1.83946	0.666764	-2.75879	0.00580156	0.0853981
gene-olfml2a	641.935	0.695572	0.252151	2.75856	0.00580571	0.0853981
gene-dio3a	212.313	0.791921	0.287446	2.75502	0.00586886	0.0862588
gene-LOC120828292	352.775	-1.01572	0.368722	-2.75471	0.00587446	0.0862714
gene-hgs	3693.75	-0.633647	0.230044	-2.75446	0.00587898	0.0862714
gene-LOC120810978	1175.75	-0.748927	0.272016	-2.75324	0.00590078	0.0865231
gene-megf6	24.1719	1.56084	0.567446	2.75064	0.00594787	0.0871449
gene-LOC120832515	284.624	-0.715518	0.260232	-2.74953	0.00596799	0.087371
gene-si:dkeyp-120h9.1	516.226	-0.765557	0.278472	-2.74913	0.0059754	0.0874108
gene-tle2b	1038.02	-0.81838	0.297716	-2.74886	0.00598025	0.087413
gene-itga9	265.968	-0.745483	0.271236	-2.74847	0.00598742	0.0874491
gene-LOC120810952	44.8411	-1.67586	0.609834	-2.74806	0.0059949	0.0874899
gene-fgf10b	15.433	1.866	0.679302	2.74694	0.00601541	0.0877205
gene-keap1b	1178.93	-0.654102	0.238255	-2.74538	0.00604408	0.0880695
gene-LOC120824409	786.912	-0.84087	0.306381	-2.74452	0.00605991	0.0881502
gene-ckba	4689.15	0.649192	0.236541	2.74452	0.00605998	0.0881502
gene-sptssb	145.241	0.954403	0.347775	2.74431	0.00606382	0.0881502
gene-cisd2	580.737	-0.699881	0.255151	-2.743	0.00608802	0.0883656
gene-LOC120826008	199.177	0.760829	0.277371	2.743	0.00608813	0.0883656
gene-gabrb1	18.3667	1.67369	0.610451	2.74172	0.00611183	0.0886406
gene-LOC120817635	5150.58	0.673712	0.245799	2.7409	0.00612711	0.088724
gene-LOC120833886	835.998	0.728038	0.265595	2.74116	0.00612236	0.088724
gene-LOC120811701	301.105	0.744721	0.271874	2.73922	0.00615858	0.0891104
gene-slc26a2	167.188	-0.852728	0.311481	-2.73766	0.00618782	0.089464
gene-LOC120819400	1369.5	0.883547	0.322895	2.73633	0.00621288	0.0897566
gene-elfn1b	58.1969	-1.52897	0.558872	-2.73582	0.00622255	0.089757
gene-nbeal2	9520.5	-0.822278	0.300554	-2.73588	0.00622144	0.089757
gene-mapk1	2411.3	-0.930954	0.340387	-2.73499	0.00623822	0.0897787
gene-afg3l1	909.969	-0.690106	0.252332	-2.73492	0.00623958	0.0897787
gene-LOC120827409	217.631	0.734163	0.268448	2.73485	0.00624096	0.0897787
gene-LOC120827527	1051.17	0.934745	0.341838	2.73447	0.00624816	0.0897787
gene-foxi3b	90.7619	1.15511	0.422394	2.73468	0.00624418	0.0897787
gene-crfb16	65.5106	-1.34088	0.490521	-2.73358	0.00626499	0.0899512
gene-pals2b	975.952	-0.795818	0.291163	-2.73323	0.00627157	0.0899762
gene-LOC120828435	23.1459	1.47987	0.541526	2.73277	0.00628033	0.0900326
gene-LOC120829413	1220.4	-0.739133	0.270615	-2.73131	0.00630822	0.0903628
gene-triap1	965.603	0.676997	0.247955	2.73032	0.00632726	0.0904963
gene-LOC120819339	97.5788	0.96612	0.353829	2.73047	0.00632442	0.0904963
gene-LOC120819472	1073.53	-0.646272	0.236768	-2.72956	0.00634189	0.090636
gene-peds1	2826.68	-0.809034	0.296469	-2.72889	0.00635472	0.0907497
gene-rnf170	1081.97	-0.727785	0.26686	-2.72722	0.0063871	0.0911422
gene-epha2a	849.546	-0.91061	0.33408	-2.72572	0.00641612	0.0914162
gene-ppp1r10	558.365	-0.655426	0.240438	-2.72597	0.00641133	0.0914162
gene-tcf7l2	711.108	-0.734057	0.269364	-2.72515	0.00642719	0.0915039
gene-LOC120818028	2662.6	0.666881	0.244798	2.72421	0.00644554	0.091625
gene-LOC120815917	427.438	0.687347	0.252303	2.72429	0.00644401	0.091625
gene-adprh	634.234	0.89342	0.32801	2.72376	0.00645436	0.0916805
gene-LOC120811500	91.8155	-0.89346	0.328114	-2.72302	0.00646889	0.0918169
gene-rbp7a	35697.2	0.740209	0.271895	2.72241	0.0064808	0.0919159
gene-gatad2b	1158.15	-0.668464	0.245572	-2.72207	0.0064874	0.0919393
gene-ago2	1582.13	-0.689851	0.253724	-2.71891	0.00654982	0.0926936
gene-selenoh	513.857	0.718624	0.264334	2.71862	0.00655555	0.0926936
gene-LOC120821481	4428.51	0.725967	0.267024	2.71874	0.00655318	0.0926936
gene-proza	2647.02	0.62684	0.230614	2.71813	0.00656518	0.0927593
gene-LOC120810694	487.947	-0.862517	0.317484	-2.71673	0.0065931	0.0928405
gene-kmt2bb	1311.69	-0.74269	0.27333	-2.7172	0.00658377	0.0928405
gene-ep300a	848.002	-0.714749	0.26313	-2.71634	0.00660084	0.0928405
gene-cables1	339.918	-0.677264	0.249312	-2.71653	0.00659704	0.0928405
gene-atp6v1e1a	190.998	0.74171	0.272937	2.71752	0.0065774	0.0928405
gene-prdx3	1641.21	0.770253	0.283543	2.71653	0.00659697	0.0928405
gene-secisbp2l	657.536	-0.716848	0.264013	-2.7152	0.00662349	0.0930888
gene-scfd1	2054.69	-0.611966	0.225459	-2.71431	0.00664133	0.0931988
gene-s100a10b	14522.1	0.976784	0.359852	2.71441	0.00663949	0.0931988
gene-LOC120826634	61.1437	-1.09063	0.402	-2.71301	0.00666748	0.0934954
gene-LOC120814980	12.4857	-2.22345	0.819663	-2.71264	0.00667497	0.0935299
gene-LOC120808303	160.01	-0.889587	0.328049	-2.71175	0.00669295	0.0937114
gene-pnpo	352.845	0.663334	0.244647	2.71139	0.00670019	0.0937422
gene-rab11fip3	314.171	-0.814671	0.300499	-2.71106	0.00670686	0.0937651
gene-pipox	320.008	0.978614	0.361153	2.70969	0.00673457	0.0940819
gene-lmbrd2b	1337.8	-0.670719	0.247565	-2.70927	0.0067432	0.0941318
gene-zhx2a	543.409	-0.746546	0.275582	-2.70898	0.00674907	0.0941433
gene-LOC120809530	173.179	-0.756172	0.279171	-2.70864	0.00675602	0.0941696
gene-phf20a	780.801	-0.758157	0.279974	-2.70796	0.00676991	0.0942064
gene-sar1ab	408.684	0.752469	0.277881	2.70788	0.00677135	0.0942064
gene-LOC120821921	235.422	0.870151	0.321354	2.70776	0.00677383	0.0942064
gene-cbfa2t2	434.198	-0.940447	0.347405	-2.70706	0.0067881	0.0942319
gene-parga	1150.7	-0.689162	0.254592	-2.70693	0.00679085	0.0942319
gene-crabp2a	859.501	0.657033	0.2427	2.70718	0.00678576	0.0942319
gene-LOC120808218	797.874	-0.62323	0.230284	-2.70635	0.00680269	0.0943259
gene-psmb10	790.328	0.712199	0.263207	2.70585	0.00681291	0.0943973
gene-prdm2a	702.654	-0.76086	0.281246	-2.70532	0.00682387	0.0944086
gene-cemip2	358.352	-0.728879	0.269416	-2.70541	0.00682209	0.0944086
gene-phyhd1	872.223	0.733717	0.271269	2.70476	0.00683545	0.0944988
gene-fam189a1	113.069	-1.05503	0.390156	-2.70412	0.00684854	0.0945394
gene-dennd6aa	710.412	-0.661651	0.244676	-2.70419	0.00684707	0.0945394
gene-LOC120827546	884.662	-0.731176	0.270429	-2.70377	0.00685587	0.0945704
gene-apoeb	114077	0.64003	0.23674	2.70352	0.00686098	0.0945708
gene-LOC120827896	1177.04	-0.634823	0.234878	-2.70278	0.00687623	0.09459
gene-wdr47a	729.68	-0.609907	0.225685	-2.70247	0.00688261	0.09459
gene-LOC120829414	854.321	0.726533	0.26884	2.70247	0.00688269	0.09459
gene-LOC120808361	1384.72	0.791665	0.292904	2.70281	0.00687561	0.09459
gene-tmem220	280.923	0.749977	0.27779	2.6998	0.00693808	0.095281
gene-LOC120822495	7392.95	0.745025	0.275989	2.69948	0.00694489	0.0953041
gene-pole2	77.935	0.988992	0.366403	2.69919	0.00695082	0.0953152
gene-nuak2	1616.69	-0.749891	0.277944	-2.698	0.00697581	0.0954273
gene-rb1cc1	2628.91	-0.709402	0.262885	-2.69853	0.00696468	0.0954273
gene-pitrm1	949.867	-0.708002	0.262434	-2.69783	0.0069794	0.0954273
gene-sec62	2807.19	-0.616173	0.228396	-2.69782	0.00697948	0.0954273
gene-trim13	664.406	0.62209	0.230632	2.69733	0.00698985	0.0954989
gene-sid1	64.697	0.977467	0.362639	2.69543	0.00702989	0.0959755
gene-LOC120824259	11.9829	-1.95096	0.723928	-2.69496	0.0070397	0.0960391
gene-zgc:161969	226.66	-0.869758	0.32281	-2.69434	0.00705288	0.0961484
gene-LOC120811201	53.2322	1.02773	0.381517	2.6938	0.00706428	0.0962334
gene-phldb1a	1136.72	-0.743666	0.276232	-2.69218	0.00709859	0.0966301
gene-zfyve28	426.643	-0.717553	0.266605	-2.69145	0.00711428	0.0967729
gene-rassf4a	420.352	0.687707	0.25557	2.69088	0.0071264	0.096867
gene-fxyd5	1486.05	0.744757	0.27693	2.68934	0.00715944	0.097199
gene-LOC120834888	23.0234	1.41573	0.52644	2.68925	0.00716126	0.097199
gene-LOC120815808	84.5576	-0.887222	0.330135	-2.68745	0.00719995	0.0976529
gene-mapk6	3570.74	-0.716961	0.266916	-2.6861	0.00722924	0.0976944
gene-LOC120818870	19682.7	0.677938	0.25237	2.68628	0.00722519	0.0976944
gene-zgc:101540	117.178	0.849611	0.316233	2.68666	0.00721697	0.0976944
gene-hsd17b14	2213.72	0.85549	0.31845	2.68642	0.00722224	0.0976944
gene-LOC120821304	17.8606	1.7357	0.646156	2.6862	0.00722705	0.0976944
gene-LOC120831972	57.2771	-1.24559	0.463929	-2.68487	0.00725577	0.0979108
gene-abhd10b	2045.81	0.708285	0.263796	2.68497	0.00725368	0.0979108
gene-LOC120819046	2538.59	0.676744	0.252082	2.68462	0.00726119	0.097913
gene-magi2a	193.699	-0.951535	0.354538	-2.68388	0.00727738	0.0979894
gene-LOC120810003	748.698	-0.839302	0.312711	-2.68396	0.00727569	0.0979894
gene-LOC120821714	1256.8	-0.794876	0.2962	-2.68358	0.00728379	0.0980048
gene-zmiz1a	1004.91	-0.658129	0.245265	-2.68334	0.0072891	0.0980055
gene-tut7	3088.24	-0.683236	0.254719	-2.68231	0.0073116	0.0982371
gene-adrb3a	19.9483	1.70384	0.63537	2.68165	0.007326	0.0983597
gene-arfgap1	2767.72	-0.710993	0.265166	-2.68131	0.00733337	0.0983876
gene-hdlbpa	13077.6	-0.676142	0.252256	-2.68038	0.00735377	0.0985902
gene-clptm1	3047.95	-0.660834	0.246673	-2.67898	0.00738461	0.0988615
gene-csf1b	79.4605	0.940223	0.350947	2.6791	0.00738198	0.0988615
gene-zfpm1	59.7137	-1.0148	0.37918	-2.6763	0.00744401	0.0990343
gene-bmf2	376.435	-0.910765	0.34015	-2.67754	0.00741647	0.0990343
gene-LOC120834865	3016.47	-0.861201	0.321667	-2.67731	0.00742166	0.0990343
gene-LOC120817641	6477.95	-0.819068	0.305904	-2.67753	0.00741665	0.0990343
gene-cdk12	644.967	-0.703168	0.262721	-2.67648	0.00744004	0.0990343
gene-sars1	2118.74	-0.691323	0.258319	-2.67624	0.00744539	0.0990343
gene-huwe1	4507.26	-0.665363	0.24858	-2.67666	0.00743607	0.0990343
gene-nup155	701.497	-0.625441	0.233647	-2.67687	0.00743142	0.0990343
gene-LOC120815901	51.6741	1.39164	0.519759	2.67748	0.0074179	0.0990343
gene-zbtb42	169.217	-0.802367	0.299846	-2.67593	0.00745218	0.0990539
gene-pknox2	102.264	0.880309	0.329053	2.67528	0.0074667	0.0991761
gene-sec16a	1235.92	-0.839486	0.313922	-2.67419	0.00749105	0.0994286
gene-mgat5	795.773	-0.647324	0.24214	-2.67334	0.00750995	0.0996084
gene-egfp	199.503	-0.838315	0.313887	-2.67076	0.00756799	0.10028
gene-ankrd27	273.81	-0.664434	0.248817	-2.67037	0.00757671	0.10028
gene-prkcsh	4147.61	-0.583436	0.21847	-2.67056	0.00757252	0.10028
gene-klhl30	628.901	0.691415	0.258949	2.67009	0.00758313	0.100293
gene-LOC120815770	856.091	-0.594628	0.222762	-2.66934	0.00760004	0.100397
gene-zgc:153031	733.22	0.741331	0.277728	2.66927	0.00760172	0.100397
gene-stx5a	2801.61	-0.661631	0.247951	-2.66839	0.00762154	0.100587
gene-si:dkey-172h23.2	1047.73	-0.89519	0.335743	-2.6663	0.00766913	0.101072
gene-si:ch73-281n10.2	9375.47	0.640449	0.240182	2.66651	0.00766428	0.101072
gene-clip3	77.3939	-1.00988	0.378874	-2.66549	0.00768768	0.101113
gene-cog7	1062.62	-0.593602	0.222722	-2.66521	0.00769395	0.101113
gene-lbh	1799.02	0.627915	0.235583	2.66537	0.00769043	0.101113
gene-tmem100a	597.553	0.648378	0.243265	2.66531	0.00769173	0.101113
gene-mthfd2	10127.1	-0.957987	0.359608	-2.66398	0.00772225	0.101342
gene-si:ch73-95l15.5	1491.93	-0.864395	0.324455	-2.66414	0.00771846	0.101342
gene-pole4	249.595	0.744657	0.279568	2.66359	0.00773106	0.101386
gene-LOC120813106	92.4609	-0.905755	0.340129	-2.66297	0.00774539	0.101502
gene-LOC120825807	23.2541	1.41971	0.533435	2.66144	0.0077807	0.101893
gene-LOC120814759	2859.44	-0.764997	0.287647	-2.6595	0.00782572	0.102411
gene-egr1	1045.81	-0.783115	0.294591	-2.65832	0.00785319	0.102501
gene-LOC120807944	2982.52	-0.683581	0.257094	-2.65888	0.00784014	0.102501
gene-golga3	1845.31	-0.65678	0.247116	-2.65778	0.00786563	0.102501
gene-LOC120816152	987.554	-0.579103	0.217877	-2.65794	0.00786204	0.102501
gene-LOC120829505	10633.7	0.827758	0.311406	2.65813	0.00785749	0.102501
gene-LOC120813224	43.5787	1.27705	0.480395	2.65834	0.00785276	0.102501
gene-LOC120815451	1632.7	-0.613756	0.230999	-2.65696	0.00788486	0.102602
gene-fgf7	542.271	0.611164	0.230003	2.6572	0.00787937	0.102602
gene-LOC120821694	114.132	1.06982	0.402679	2.65675	0.0078899	0.102602
gene-tle2a	482.865	-0.760795	0.286542	-2.65509	0.00792873	0.10297
gene-LOC120819305	626.353	-0.675298	0.254343	-2.65507	0.00792927	0.10297
gene-angptl6	142.007	-0.79407	0.29911	-2.65478	0.00793604	0.102986
gene-si:dkey-6i22.5	182.706	0.829104	0.312455	2.65351	0.00796592	0.103302
gene-cog4	3302.16	-0.616581	0.232487	-2.65211	0.00799913	0.103516
gene-soul5	5728.01	0.790971	0.2982	2.65248	0.00799022	0.103516
gene-LOC120813104	39.5665	1.15534	0.435627	2.65214	0.00799833	0.103516
gene-ak3	840.498	-0.70374	0.265439	-2.65123	0.00801993	0.103652
gene-LOC120827985	1735.65	0.786827	0.296782	2.65119	0.00802077	0.103652
gene-pigg	275.22	-0.761412	0.287472	-2.64865	0.00808132	0.10436
gene-LOC120820562	4443.86	0.614721	0.232129	2.64819	0.00809234	0.10436
gene-LOC120818050	79.2105	0.907326	0.342619	2.64821	0.00809195	0.10436
gene-kmt2d	1379.21	-0.822646	0.310726	-2.64749	0.00810912	0.104432
gene-fzd5	45.6816	1.14141	0.431094	2.64771	0.0081038	0.104432
gene-LOC120813989	128.56	0.961695	0.363423	2.64621	0.00813985	0.104755
gene-slc26a1	686.222	-0.699986	0.264608	-2.64537	0.00816026	0.104881
gene-txndc5	4935.73	-0.628515	0.237593	-2.64534	0.00816091	0.104881
gene-LOC120824754	211.435	-0.786846	0.297641	-2.64361	0.00820272	0.105274
gene-si:ch211-266g18.9	171.805	0.721369	0.272873	2.64361	0.0082028	0.105274
gene-LOC120819012	1385.95	0.700729	0.265265	2.64162	0.00825097	0.105819
gene-LOC120813227	211.543	0.679901	0.257415	2.64127	0.00825968	0.105858
gene-snx10b	1467.04	0.659408	0.249732	2.64046	0.0082793	0.106036
gene-dab2ipb	947.207	-0.668998	0.253437	-2.6397	0.0082979	0.106162
gene-LOC120827570	956.972	0.690643	0.261647	2.6396	0.00830046	0.106162
gene-LOC120812773	207.687	-0.809586	0.306796	-2.63884	0.00831903	0.10618
gene-znf462	1962.25	-0.701371	0.265755	-2.63917	0.00831095	0.10618
gene-esd	1308.78	0.606053	0.22965	2.63902	0.00831449	0.10618
gene-LOC120832384	481.405	-0.940333	0.356445	-2.63809	0.00833753	0.106336
gene-spats2	1909.02	-0.763939	0.289629	-2.63765	0.00834837	0.106336
gene-tfpia	3456.39	0.649578	0.246269	2.63767	0.00834768	0.106336
gene-acta2	131.203	0.995551	0.377478	2.63737	0.00835506	0.106349
gene-dock7	621.917	-0.721907	0.273916	-2.6355	0.00840128	0.106596
gene-acsl2	780.429	0.675187	0.25619	2.6355	0.00840145	0.106596
gene-rpa3	1347.83	0.738773	0.280315	2.63551	0.00840116	0.106596
gene-ezra	173.968	0.811235	0.307743	2.63608	0.00838703	0.106596
gene-LOC120821971	87.069	0.937821	0.355851	2.63543	0.00840309	0.106596
gene-eci1	3438.53	0.628678	0.238635	2.63447	0.0084268	0.106824
gene-rpn2	11955.6	-0.635008	0.241097	-2.63383	0.00844287	0.106866
gene-epdl1	6741.05	0.656848	0.249393	2.63379	0.00844383	0.106866
gene-acbd7	885.921	0.719479	0.273188	2.63365	0.00844733	0.106866
gene-LOC120828737	42.7675	-1.24396	0.472518	-2.63261	0.00847305	0.107002
gene-LOC120812888	210.868	-0.790658	0.300342	-2.63252	0.00847531	0.107002
gene-ccdc61	291.189	-0.764035	0.290217	-2.63264	0.00847248	0.107002
gene-snx27b	4100.58	-0.696765	0.264749	-2.6318	0.00849351	0.107086
gene-LOC120816420	16802.1	0.770984	0.292943	2.63185	0.00849207	0.107086
gene-alg2	871.766	-0.625746	0.237843	-2.63092	0.00851541	0.107147
gene-LOC120810744	560.189	0.656848	0.249666	2.63091	0.00851558	0.107147
gene-LOC120816319	364.676	0.706424	0.268506	2.63094	0.00851495	0.107147
gene-snd1	8173.75	-0.67367	0.256179	-2.62968	0.00854644	0.107455
gene-poc1a	92.6993	0.869777	0.330779	2.62948	0.00855161	0.107455
gene-LOC120824966	83.4711	0.870562	0.331375	2.62712	0.00861113	0.10813
gene-serpinh1b	2977.91	-0.554963	0.211288	-2.62658	0.00862489	0.108157
gene-dpp7	1584.67	0.62032	0.236165	2.62664	0.00862326	0.108157
gene-LOC120833637	1479.09	0.715125	0.272339	2.62586	0.00864294	0.10831
gene-capn3b	296.956	0.752015	0.286495	2.62488	0.0086679	0.108477
gene-LOC120817660	822.93	0.786208	0.299503	2.62504	0.00866376	0.108477
gene-LOC120828960	191.801	0.804278	0.30651	2.62399	0.00869073	0.10869
gene-LOC120818894	8651.78	0.655514	0.249849	2.62364	0.00869962	0.108728
gene-LOC120824870	71.6959	0.94937	0.361945	2.62297	0.00871665	0.108867
gene-itprid2	1369.94	-0.646154	0.246587	-2.62038	0.0087831	0.109624
gene-park7	2277.4	0.624122	0.238294	2.61912	0.00881569	0.109957
gene-LOC120823083	916.83	0.695713	0.265675	2.61867	0.00882745	0.109981
gene-LOC120821862	418.891	1.04345	0.398478	2.61859	0.00882946	0.109981
gene-LOC120810550	33.7931	1.3646	0.52129	2.61774	0.00885138	0.110181
gene-kif13a	689.13	-0.679873	0.259992	-2.61498	0.00892329	0.111002
gene-prg4b	201.633	-0.933637	0.357072	-2.6147	0.0089305	0.111017
gene-slf2	660.728	-0.808056	0.309232	-2.6131	0.00897241	0.111464
gene-eif4g1a	2121.03	-0.798281	0.305581	-2.61234	0.00899246	0.111638
gene-atp8b1	14187.8	-0.681592	0.261004	-2.61142	0.00901663	0.111864
gene-frk	1681.85	-0.701965	0.268833	-2.61116	0.0090236	0.111876
gene-LOC120831375	486.074	-0.684745	0.26237	-2.60984	0.00905837	0.112229
gene-mbtd1	1102.61	-0.643239	0.246487	-2.60962	0.00906417	0.112229
gene-LOC120831115	146.732	-0.717388	0.274948	-2.60918	0.00907605	0.112302
gene-uso1	2510.47	-0.604826	0.231858	-2.6086	0.00909124	0.112415
gene-abhd15a	205.789	0.756324	0.29011	2.60702	0.00913328	0.11286
gene-LOC100174876	266.261	0.676997	0.259741	2.60643	0.00914915	0.112981
gene-LOC120835029	1231.79	-0.672462	0.258048	-2.60596	0.00916164	0.113045
gene-pkp1b	12887.9	-0.572416	0.219672	-2.60578	0.00916649	0.113045
gene-eno3	22401.3	0.710723	0.272791	2.60537	0.00917745	0.113106
gene-rnf19b	993.968	-0.56929	0.218563	-2.60469	0.00919561	0.113254
gene-LOC120835316	934.977	0.657164	0.252361	2.60407	0.0092125	0.113387
gene-LOC120827844	1963.25	-0.620928	0.238511	-2.60335	0.00923166	0.113548
gene-aldh1a2	1043.64	0.593619	0.228072	2.60277	0.00924736	0.113591
gene-hacd1	335.204	0.725259	0.278633	2.60292	0.00924324	0.113591
gene-LOC120812578	92.1333	-0.817692	0.314228	-2.60223	0.00926209	0.113622
gene-rybpb	156.131	-0.782181	0.300558	-2.60242	0.00925671	0.113622
gene-fbxo30a	758.259	-0.680031	0.261359	-2.60191	0.00927067	0.113653
gene-slc39a6	481.989	-0.650809	0.250295	-2.60016	0.00931793	0.114082
gene-LOC120819345	142.118	0.808161	0.31079	2.60034	0.00931312	0.114082
gene-dpcd	191.623	0.898773	0.345747	2.59951	0.0093357	0.114224
gene-col9a3	72.1638	1.27665	0.49122	2.59893	0.00935155	0.114343
gene-unc5db	149.683	-0.830648	0.319779	-2.59757	0.00938857	0.11472
gene-arid4b	566.682	-0.742668	0.286015	-2.59661	0.00941496	0.114742
gene-reps1	686.473	-0.717825	0.276442	-2.59666	0.0094135	0.114742
gene-igfbp2a	308.819	0.667681	0.25712	2.59677	0.00941038	0.114742
gene-mpl	103.221	0.905606	0.348726	2.5969	0.00940701	0.114742
gene-LOC120826226	247.03	-0.740071	0.285101	-2.59582	0.0094365	0.114854
gene-cdk16	909.431	-0.580052	0.22344	-2.596	0.00943156	0.114854
gene-zgc:77880	178.57	-0.708709	0.273108	-2.59498	0.00945973	0.115
gene-LOC120833813	261.98	0.692237	0.266764	2.59494	0.00946083	0.115
gene-LOC120811582	6868.23	0.606578	0.233779	2.59466	0.00946842	0.115017
gene-march2	192.745	-0.675648	0.260603	-2.59263	0.00952448	0.115623
gene-LOC120809821	2579.34	-0.563761	0.217507	-2.59192	0.00954414	0.11568
gene-amer2	276.931	0.850269	0.328033	2.59202	0.00954131	0.11568
gene-nkl.4	158.131	0.963964	0.37193	2.59179	0.00954788	0.11568
gene-LOC120816432	35.9903	-1.14233	0.440884	-2.591	0.00956988	0.115721
gene-LOC120819774	418.571	-0.888227	0.342761	-2.59139	0.00955895	0.115721
gene-porb	4361.99	-0.655599	0.25301	-2.5912	0.00956414	0.115721
gene-zgc:194282	1880.43	-0.761486	0.293984	-2.59023	0.00959109	0.115827
gene-fam135a	806.253	-0.601195	0.232082	-2.59044	0.00958531	0.115827
gene-nox1	1533.8	0.659219	0.254569	2.58955	0.00961021	0.115983
gene-LOC120823907	368.552	-0.688023	0.265775	-2.58875	0.00963258	0.116105
gene-LOC120827280	817.096	0.572445	0.221167	2.58829	0.00964525	0.116105
gene-tpte	351.994	0.690997	0.26695	2.58848	0.00963993	0.116105
gene-rhbdf1b	198.902	0.747552	0.288783	2.58863	0.00963583	0.116105
gene-dot1l	583.739	-0.718958	0.277843	-2.58764	0.00966358	0.11625
gene-adgrb1a	33.371	-1.24768	0.482311	-2.58687	0.00968528	0.116436
gene-LOC120810259	1140.67	0.913109	0.353058	2.58629	0.00970159	0.116557
gene-ahr2	928.989	-0.938498	0.362975	-2.58557	0.00972173	0.116648
gene-LOC120824606	1510.97	-0.63838	0.24689	-2.58568	0.0097186	0.116648
gene-LOC120828941	915.269	-0.704161	0.27242	-2.58484	0.00974242	0.116821
gene-nkd1	261.011	-0.951645	0.368316	-2.58378	0.00977252	0.116959
gene-wnt9a	154.373	-0.880474	0.340728	-2.5841	0.00976339	0.116959
gene-zgc:153372	352.471	0.669275	0.25903	2.58377	0.00977274	0.116959
gene-sdk2b	861.354	-0.914464	0.354057	-2.58282	0.00979977	0.117207
gene-LOC120832019	2817.11	0.622112	0.24094	2.58201	0.00982254	0.117404
gene-LOC120816409	866.993	-0.653409	0.253089	-2.58174	0.00983039	0.117421
gene-mfap2	1479.29	0.632662	0.245084	2.58141	0.00983978	0.117421
gene-LOC120830506	195.343	0.679755	0.263338	2.5813	0.00984287	0.117421
gene-usp32	637.011	-0.699052	0.270874	-2.58073	0.00985928	0.117541
gene-gmfg	2541.62	0.692512	0.268436	2.5798	0.00988576	0.117782
gene-tcf20	946.423	-0.628958	0.243847	-2.57931	0.00989981	0.117861
gene-slc25a5	5366.44	0.707632	0.274369	2.57913	0.00990508	0.117861
gene-LOC120809388	402.271	-0.684171	0.265299	-2.57887	0.00991237	0.117872
gene-npepps	1463.4	-0.601265	0.23319	-2.57844	0.00992477	0.117886
gene-LOC120808596	13029.2	0.78851	0.305815	2.57839	0.0099262	0.117886
gene-col14a1a	177.525	-0.927838	0.360033	-2.57709	0.00996355	0.118179
gene-LOC120821737	1317.46	-0.640283	0.248448	-2.57713	0.00996243	0.118179
gene-zmynd11	1447.26	-0.668274	0.259396	-2.57627	0.00998734	0.118386
gene-man1a1	818.063	-0.623354	0.242257	-2.57311	0.0100789	0.119395
gene-fjx1	165.355	0.836153	0.324998	2.57279	0.0100882	0.11943
gene-zbtb22b	146.798	-0.769811	0.299285	-2.57217	0.0101063	0.119568
gene-LOC120831748	141.844	-0.857706	0.333534	-2.57157	0.0101239	0.1197
gene-naalad2	311.82	-0.841496	0.327305	-2.57099	0.0101409	0.119749
gene-adap2	1366.08	0.555306	0.21598	2.5711	0.0101377	0.119749
gene-scpep1	6449.23	0.577606	0.22472	2.57034	0.0101599	0.119897
gene-drc1	240.759	-0.728214	0.283489	-2.56876	0.0102064	0.120033
gene-LOC120828369	13182.7	-0.718628	0.279771	-2.56863	0.0102101	0.120033
gene-gtf2ird1	719.531	-0.631181	0.245627	-2.56967	0.0101795	0.120033
gene-LOC120816557	199.363	0.686064	0.267034	2.5692	0.0101932	0.120033
gene-cdca7a	157.061	0.833631	0.324502	2.56896	0.0102005	0.120033
gene-prxl2b	468.586	0.948399	0.369201	2.56879	0.0102055	0.120033
gene-galnt7	3987.7	-0.691676	0.269565	-2.5659	0.0102909	0.120723
gene-creg2	1577.05	-0.570152	0.222189	-2.56607	0.0102858	0.120723
gene-tmem168a	1341.4	-0.544409	0.212191	-2.56566	0.0102981	0.120723
gene-ctsc	7971.63	0.568998	0.221789	2.56549	0.0103029	0.120723
gene-LOC120832295	722.848	0.685443	0.267217	2.56511	0.0103142	0.120723
gene-LOC120825222	166.891	0.75182	0.293079	2.56524	0.0103104	0.120723
gene-col28a2a	160.112	0.929485	0.362354	2.56513	0.0103138	0.120723
gene-zzef1	1784.77	-0.694927	0.270943	-2.56484	0.0103222	0.120741
gene-LOC120826543	50.1839	-1.18925	0.46403	-2.56286	0.0103813	0.121356
gene-scaf4a	654.284	-0.648927	0.253378	-2.5611	0.0104342	0.121822
gene-LOC120833358	702.509	0.653374	0.255104	2.56121	0.0104309	0.121822
gene-mpped1	80.4483	-0.952403	0.371987	-2.56031	0.0104579	0.122022
gene-LOC120819202	738.825	-0.629231	0.245823	-2.55969	0.0104764	0.122107
gene-ednraa	358.045	0.758828	0.29646	2.55963	0.0104783	0.122107
gene-shoc2	1046.16	-0.666918	0.260669	-2.55849	0.0105129	0.122433
gene-smyd2a	1122.83	0.621556	0.242966	2.5582	0.0105215	0.122457
gene-LOC120835271	467.908	0.675358	0.264038	2.5578	0.0105336	0.122521
gene-LOC120834825	584.642	0.648975	0.25376	2.55743	0.0105447	0.122574
gene-rnf44	576.04	-0.720598	0.2818	-2.55713	0.010554	0.122605
gene-LOC120833958	52.3886	-1.09138	0.426916	-2.55642	0.0105755	0.122779
gene-LOC120812453	3920.4	0.669964	0.262155	2.5556	0.0106004	0.122838
gene-klhl40b	722.413	0.756314	0.2959	2.55598	0.010589	0.122838
gene-LOC120818040	23.8035	1.46445	0.573002	2.55574	0.0105961	0.122838
gene-cmss1	729.92	0.663405	0.259652	2.55497	0.0106197	0.122985
gene-LOC120820832	241.246	0.719591	0.281747	2.55403	0.0106484	0.123241
gene-LOC120824747	1097.18	-0.620147	0.242946	-2.55261	0.010692	0.123669
gene-maco1b	253.604	-0.731948	0.286789	-2.55222	0.0107038	0.123669
gene-LOC120818248	554.494	0.670802	0.262836	2.55217	0.0107053	0.123669
gene-stk40	236.917	-0.763062	0.299025	-2.55184	0.0107157	0.123712
gene-slc12a4	1156.84	-0.647607	0.253809	-2.55155	0.0107245	0.123737
gene-acad11	437.178	-0.584479	0.229087	-2.55133	0.0107311	0.123737
gene-LOC120827267	125.734	0.947849	0.371582	2.55085	0.0107461	0.123833
gene-cdh11	1985.45	-0.838377	0.328738	-2.55029	0.0107634	0.123955
gene-LOC120830786	555.313	0.623236	0.244414	2.54992	0.0107747	0.123967
gene-LOC120827943	470.442	0.844663	0.331287	2.54964	0.0107834	0.123967
gene-adra2db	82.3992	0.948451	0.371998	2.54961	0.0107843	0.123967
gene-LOC120813365	67.6831	-1.10582	0.433952	-2.54825	0.0108264	0.124144
gene-polr2a	1006.29	-0.738319	0.289733	-2.54828	0.0108256	0.124144
gene-alkbh7	936.083	0.691707	0.27144	2.54828	0.0108255	0.124144
gene-ccl44	279.239	0.823497	0.323091	2.54881	0.0108093	0.124144
gene-atp2a1	24952.9	0.623287	0.244778	2.54634	0.0108859	0.124749
gene-efna3b	219.338	-0.778036	0.305597	-2.54596	0.0108978	0.12475
gene-rab14l	660.289	-0.614523	0.241377	-2.54591	0.0108994	0.12475
gene-LOC120816325	1060.2	0.663217	0.260561	2.54534	0.010917	0.124875
gene-eya4	403.89	0.619313	0.243375	2.54469	0.0109376	0.124957
gene-pgam2	7558.79	0.76619	0.301074	2.54485	0.0109323	0.124957
gene-LOC120817973	2192.03	0.62039	0.243899	2.54363	0.0109708	0.125259
gene-npat	276.327	-0.713267	0.280551	-2.54238	0.0110101	0.125631
gene-LOC120810609	454.713	0.686727	0.270168	2.54185	0.0110267	0.125667
gene-myl1	9606.09	0.728732	0.28668	2.54197	0.0110231	0.125667
gene-LOC120826621	59.3963	0.926243	0.364457	2.54143	0.0110399	0.12574
gene-neil1	454.867	0.660326	0.259848	2.5412	0.0110473	0.125747
gene-smarcd1	645.185	-0.60529	0.238243	-2.54064	0.0110649	0.12587
gene-pof1b	8727.55	-0.638033	0.251175	-2.54019	0.0110792	0.125956
gene-LOC120831567	198.405	-0.824698	0.324734	-2.53961	0.0110976	0.126089
gene-dysf	1285.81	-0.760664	0.299608	-2.53886	0.0111214	0.126113
gene-cobl	532	-0.681114	0.268305	-2.53858	0.0111304	0.126113
gene-mtr	722.939	-0.671495	0.264494	-2.53879	0.0111237	0.126113
gene-plpp2b	2907.58	-0.660376	0.260146	-2.53848	0.0111336	0.126113
gene-kctd5b	1446.58	-0.627622	0.247208	-2.53885	0.0111219	0.126113
gene-LOC120820290	1830.67	-0.66421	0.2617	-2.53805	0.0111471	0.126189
gene-samd1b	104.508	-0.780708	0.307718	-2.53709	0.0111778	0.12646
gene-rerea	3106.64	-0.620199	0.244498	-2.53662	0.0111929	0.126553
gene-psme4a	1614.37	-0.619457	0.24426	-2.53606	0.0112109	0.12668
gene-LOC120813364	40.7166	-1.32484	0.522494	-2.53561	0.0112251	0.126687
gene-helz	1020.74	-0.770703	0.303929	-2.5358	0.0112192	0.126687
gene-nckap1	4873.77	-0.642452	0.253416	-2.53516	0.0112395	0.126721
gene-LOC120828748	2833.95	-0.635587	0.250734	-2.5349	0.0112478	0.126721
gene-tnnc2	16049	0.76789	0.30293	2.53488	0.0112485	0.126721
gene-acp7	714.872	-0.636409	0.251085	-2.53464	0.0112563	0.126732
gene-ndst1a	688.675	-0.631409	0.249168	-2.53407	0.0112745	0.126741
gene-pcna	1436.69	0.692041	0.27308	2.5342	0.0112704	0.126741
gene-zgc:113184	358.846	0.698697	0.275731	2.53398	0.0112775	0.126741
gene-si:ch73-335l21.1	614.336	-0.754654	0.297852	-2.53365	0.011288	0.126782
gene-qsox1	1000.03	-0.619343	0.244546	-2.53263	0.0113211	0.127001
gene-LOC120826670	11810.2	0.910302	0.359429	2.53264	0.0113208	0.127001
gene-setd2	650.836	-0.741096	0.292698	-2.53195	0.0113432	0.127095
gene-glod5	144.841	0.799504	0.31575	2.53208	0.0113387	0.127095
gene-LOC120829361	62425.3	0.730859	0.288704	2.53151	0.0113571	0.127175
gene-c18h1orf198	1892.54	-0.593616	0.234553	-2.53084	0.011379	0.127299
gene-sod1	2304.27	0.616675	0.243673	2.53075	0.0113819	0.127299
gene-b3gnt2b	1379.4	-0.774214	0.306143	-2.52893	0.0114411	0.127731
gene-nbeal1	571.742	-0.75258	0.297579	-2.52901	0.0114384	0.127731
gene-LOC120809592	520.298	0.715754	0.282992	2.52924	0.0114309	0.127731
gene-slc6a9	718.674	-0.843905	0.333847	-2.52782	0.0114773	0.127828
gene-selenof	7607.07	-0.665017	0.263077	-2.52784	0.0114766	0.127828
gene-rint1	466.118	-0.650704	0.257438	-2.52761	0.0114841	0.127828
gene-asmtl	595.806	-0.591398	0.233921	-2.5282	0.0114649	0.127828
gene-LOC120826951	105.283	0.976592	0.386265	2.5283	0.0114617	0.127828
gene-prtfdc1b	115.54	0.780994	0.309021	2.52732	0.0114938	0.127859
gene-osr2	316.606	0.692739	0.274133	2.52701	0.0115037	0.127894
gene-gstt1a	284.631	0.949425	0.375805	2.52638	0.0115246	0.12805
gene-copg2	7555.09	-0.596281	0.236222	-2.52424	0.0115948	0.128753
gene-dop1b	1685.94	-0.611026	0.242126	-2.52359	0.0116163	0.128782
gene-efemp1	1332.65	0.629955	0.249632	2.52353	0.0116182	0.128782
gene-kctd6a	47.6984	1.01022	0.40029	2.52372	0.0116119	0.128782
gene-ggt5b	1275.48	0.594135	0.235479	2.52309	0.0116329	0.128818
gene-LOC120811581	640.475	0.823977	0.326611	2.52281	0.0116422	0.128818
gene-chek1	56.5664	1.13934	0.4516	2.52291	0.0116389	0.128818
gene-grtp1a	1403.56	0.602799	0.238961	2.52258	0.0116496	0.128824
gene-fibina	556.476	0.630838	0.250144	2.5219	0.0116724	0.128999
gene-LOC120813007	231.626	-0.702613	0.278669	-2.52132	0.0116916	0.129058
gene-atp2c1	3010.94	-0.674303	0.26742	-2.52151	0.0116853	0.129058
gene-tpi1b	13730.6	0.696152	0.276339	2.51919	0.0117625	0.129763
gene-nit1	63.5065	0.913968	0.362902	2.5185	0.0117856	0.129942
gene-gpr176	12.9345	-1.84128	0.731429	-2.51737	0.0118234	0.130128
gene-prpf8	6058.04	-0.629422	0.250028	-2.5174	0.0118223	0.130128
gene-LOC120811615	17.6206	1.51234	0.600745	2.51744	0.0118212	0.130128
gene-clint1a	3440.79	-0.695837	0.27645	-2.51705	0.0118344	0.130171
gene-pdpk1b	2001.45	-0.585863	0.232801	-2.51658	0.0118499	0.130265
gene-cad	506.069	-0.726757	0.288844	-2.51609	0.0118665	0.13037
gene-LOC120811868	20.7988	1.42466	0.56638	2.51538	0.0118904	0.130556
gene-LOC120823675	1732.61	0.564888	0.22462	2.51486	0.0119078	0.13067
gene-LOC120834786	586.407	0.781174	0.310669	2.51449	0.0119203	0.13073
gene-ndufa4b	760.075	0.768173	0.305684	2.51296	0.0119722	0.131182
gene-snorc	18.2952	1.90937	0.75984	2.51286	0.0119756	0.131182
gene-LOC120817054	753.184	-2.40103	0.955999	-2.51153	0.0120208	0.131368
gene-tnfaip3	736.006	-0.644832	0.256745	-2.51157	0.0120196	0.131368
gene-dync1li2	4048.41	-0.632309	0.251754	-2.51162	0.0120179	0.131368
gene-os9	3594.23	-0.559873	0.222901	-2.51176	0.0120131	0.131368
gene-LOC120810870	2768.83	0.651823	0.259596	2.51091	0.012042	0.131523
gene-klf8	833.57	-0.799008	0.318292	-2.5103	0.0120629	0.131674
gene-aldh18a1	13.5044	-1.80641	0.719666	-2.51007	0.0120707	0.131681
gene-tnfrsf9a	95.0319	-0.812483	0.32377	-2.50944	0.0120921	0.131838
gene-si:ch211-243a20.3	111.948	1.03784	0.413733	2.50847	0.0121255	0.132124
gene-tpp2	917.937	-0.634068	0.25291	-2.50709	0.0121729	0.132408
gene-ube2e1	227.947	-0.625827	0.249621	-2.50711	0.0121724	0.132408
gene-LOC120823894	84.2639	0.937037	0.373726	2.50728	0.0121664	0.132408
gene-svep1	892.245	-0.906482	0.361728	-2.50598	0.0122113	0.132595
gene-utp20	699.471	-0.681048	0.271762	-2.50605	0.0122089	0.132595
gene-ccdc149a	149.162	0.875617	0.349407	2.50601	0.0122103	0.132595
gene-si:ch211-167j9.5	55.8536	0.993841	0.396945	2.50372	0.0122894	0.133365
gene-plxna2	378.131	-0.772903	0.308927	-2.5019	0.012353	0.133683
gene-kmt2cb	1050.67	-0.690039	0.275756	-2.50235	0.0123371	0.133683
gene-brwd1	1292.64	-0.652875	0.260957	-2.50185	0.0123547	0.133683
gene-lemd3	918.771	-0.56292	0.224968	-2.50222	0.0123418	0.133683
gene-LOC120820622	105.114	0.796675	0.318409	2.50205	0.0123476	0.133683
gene-LOC120813920	240.004	-0.834034	0.333509	-2.50078	0.0123918	0.134007
gene-inavab	1778.37	-0.764783	0.305924	-2.49992	0.0124223	0.134258
gene-LOC120821323	3040.19	-0.791238	0.316624	-2.49898	0.0124551	0.134535
gene-sin3b	784.83	-0.674721	0.270082	-2.49821	0.0124821	0.134707
gene-si:dkey-103j14.5	230.649	0.767627	0.307282	2.49812	0.0124855	0.134707
gene-edar	140.894	-0.987094	0.395233	-2.4975	0.0125072	0.134817
gene-pm20d1.2	157.297	-0.764351	0.306056	-2.49742	0.0125101	0.134817
gene-LOC120824297	216.874	-0.64338	0.257679	-2.49683	0.012531	0.134964
gene-LOC120824775	111.205	-0.743106	0.297654	-2.49654	0.012541	0.134994
gene-usp40	990.636	-0.596413	0.239058	-2.49485	0.0126011	0.135406
gene-pcif1	1273.28	-0.536722	0.215124	-2.49494	0.0125977	0.135406
gene-LOC120829587	398.278	0.744587	0.298443	2.4949	0.0125991	0.135406
gene-plpp5	512.352	-0.692452	0.27775	-2.49308	0.0126642	0.136005
gene-npffr1l2	31.127	-1.26643	0.508152	-2.49222	0.0126947	0.136097
gene-LOC120813482	153.017	-1.02953	0.413074	-2.49236	0.0126897	0.136097
gene-ppp4r1l	1076.2	-0.568733	0.228193	-2.49233	0.0126907	0.136097
gene-chpt1	2171.4	-0.614325	0.246617	-2.491	0.0127382	0.136485
gene-sipa1l3	1220.22	-0.688995	0.276734	-2.48973	0.0127839	0.136895
gene-LOC120811774	293.746	-0.747424	0.300247	-2.48937	0.012797	0.136929
gene-LOC120829569	107.321	0.736775	0.295987	2.48921	0.0128027	0.136929
gene-prkag3b	17.6844	1.4682	0.589869	2.48903	0.012809	0.136929
gene-rgs17	186.568	-0.759586	0.305468	-2.48663	0.0128959	0.137618
gene-LOC120817468	281.784	-0.740065	0.297573	-2.487	0.0128824	0.137618
gene-LOC120821112	237.555	0.703481	0.282928	2.48643	0.0129031	0.137618
gene-LOC120835341	673.092	0.912271	0.366863	2.48668	0.012894	0.137618
gene-LOC120831520	809.616	-0.825869	0.332207	-2.48601	0.0129186	0.137626
gene-LOC120813119	17.8312	1.82324	0.733373	2.4861	0.0129153	0.137626
gene-LOC120810394	8747.11	0.703015	0.282848	2.48548	0.0129376	0.137749
gene-micos10	602.278	0.738544	0.29727	2.48442	0.0129763	0.138082
gene-dpep2	108.109	0.786457	0.316589	2.48416	0.0129859	0.138106
gene-LOC120833175	367.009	-0.785648	0.316332	-2.48362	0.0130055	0.138157
gene-hint2	1865.64	0.629828	0.253579	2.48375	0.0130006	0.138157
gene-rmdn1	764.156	0.611336	0.24618	2.48329	0.0130176	0.138207
gene-LOC120828939	175.158	-0.862655	0.347416	-2.48306	0.013026	0.138217
gene-LOC120818472	3811.67	-0.851317	0.342908	-2.48264	0.0130412	0.138257
gene-LOC120827503	182.751	0.761708	0.30685	2.48235	0.0130521	0.138257
gene-LOC120835174	31.3458	1.18025	0.475438	2.48246	0.013048	0.138257
gene-eps8l2	418.897	-0.865187	0.348756	-2.48078	0.0131095	0.138393
gene-acaca	2268.1	-0.69682	0.280855	-2.48107	0.0130988	0.138393
gene-LOC120828366	699.273	0.678809	0.273607	2.48097	0.0131027	0.138393
gene-acp5a	10617.7	0.722092	0.291017	2.48128	0.0130913	0.138393
gene-LOC120816507	91.0139	1.0146	0.40897	2.48087	0.0131062	0.138393
gene-LOC120824052	22.2723	1.35015	0.5441	2.48143	0.0130857	0.138393
gene-rassf3	2810.36	-0.741788	0.299453	-2.47714	0.0132438	0.139159
gene-rbpjb	312.532	-0.706354	0.285145	-2.47718	0.0132426	0.139159
gene-ltn1	907.687	-0.586099	0.236541	-2.47779	0.0132198	0.139159
gene-rab1ba	3375.3	-0.5433	0.219334	-2.47705	0.0132473	0.139159
gene-kctd14	282.575	0.627631	0.253292	2.47789	0.0132161	0.139159
gene-smpx	1589.47	0.665785	0.268723	2.47759	0.0132273	0.139159
gene-LOC120832365	7770.24	0.690664	0.278819	2.4771	0.0132455	0.139159
gene-LOC120817220	337.292	0.70442	0.284256	2.47812	0.0132077	0.139159
gene-pou3f1	45.0791	0.974953	0.393603	2.477	0.0132493	0.139159
gene-tln1	3364.35	-0.608058	0.245588	-2.47593	0.0132891	0.139498
gene-s100w	15975.7	0.869712	0.35137	2.4752	0.0133162	0.139704
gene-lfng	371.304	-0.614344	0.248265	-2.47455	0.0133402	0.139799
gene-etnppl	1737.03	0.687105	0.277659	2.47464	0.0133372	0.139799
gene-tnnc1b	18418.5	0.635395	0.256842	2.47387	0.0133658	0.139987
gene-mcm5	344.06	0.708502	0.286674	2.47146	0.0134564	0.140858
gene-LOC120819777	421.164	-0.728519	0.294864	-2.47069	0.0134851	0.14092
gene-si:ch211-132p1.2	270.833	0.623219	0.252233	2.47081	0.0134809	0.14092
gene-LOC120828853	23610.6	0.772465	0.312611	2.47101	0.0134731	0.14092
gene-LOC120830894	1152.12	-0.667371	0.270171	-2.47018	0.0135044	0.140966
gene-plekha8	709.252	-0.656039	0.26559	-2.47012	0.0135068	0.140966
gene-LOC120818215	219.038	0.749462	0.303429	2.46998	0.0135122	0.140966
gene-si:ch73-22o12.1	4004.36	-0.596933	0.241788	-2.46882	0.0135558	0.141342
gene-si:ch73-383l1.1	19.3484	-1.57019	0.636505	-2.46689	0.0136291	0.141532
gene-wbp1lb	136.836	-0.823327	0.333706	-2.46722	0.0136165	0.141532
gene-ccdc102a	485.663	-0.70164	0.284433	-2.4668	0.0136325	0.141532
gene-tab2	922.803	-0.651641	0.264081	-2.46758	0.013603	0.141532
gene-gabpb2a	596.058	-0.609508	0.246962	-2.46803	0.013586	0.141532
gene-lrrc2	311.056	0.625987	0.253709	2.46734	0.0136121	0.141532
gene-LOC120833384	127.712	0.72006	0.291846	2.46726	0.0136151	0.141532
gene-pts	135.282	0.867152	0.351537	2.46674	0.0136349	0.141532
gene-rerglb	24.7738	1.47778	0.5994	2.46543	0.0136849	0.141972
gene-cspg4ba	319.182	-0.723605	0.293564	-2.46489	0.0137054	0.142106
gene-casd1	2530.95	-0.645651	0.261978	-2.46452	0.0137197	0.142175
gene-si:ch211-215c18.3	58.7119	0.929867	0.377421	2.46374	0.0137496	0.142406
gene-glt8d2	141.18	0.757512	0.307522	2.46328	0.0137672	0.142509
gene-LOC120825829	62.3457	0.962914	0.391099	2.46207	0.0138138	0.142911
gene-LOC120829221	182.296	-0.714382	0.290206	-2.46164	0.0138304	0.143004
gene-atg4da	884.836	-0.695945	0.282793	-2.46097	0.0138562	0.143191
gene-LOC120832190	64.3482	-1.03363	0.420335	-2.45907	0.0139298	0.143395
gene-lats1	883.734	-0.71215	0.289567	-2.45936	0.0139185	0.143395
gene-cdc34a	1536.11	-0.635454	0.258316	-2.45999	0.0138941	0.143395
gene-copb2	6607.44	-0.622075	0.252972	-2.45907	0.0139298	0.143395
gene-LOC120821612	751.122	-0.592714	0.240973	-2.45967	0.0139066	0.143395
gene-sfrp2	1069.39	0.691338	0.281131	2.45913	0.0139273	0.143395
gene-unga	296.145	0.73162	0.297396	2.46009	0.0138904	0.143395
gene-dst	3583.71	-0.786338	0.319841	-2.45853	0.0139507	0.143501
gene-si:dkey-28n18.9	130.243	0.810487	0.329706	2.45821	0.0139632	0.143501
gene-LOC120822836	1192.99	0.893943	0.363627	2.45841	0.0139555	0.143501
gene-lgr4	562.261	-0.802668	0.326661	-2.45719	0.0140027	0.143827
gene-LOC120816198	1519.38	-0.69532	0.283068	-2.45637	0.0140349	0.144009
gene-cltca	11955.2	-0.686294	0.279396	-2.45634	0.0140359	0.144009
gene-si:ch211-167b20.8	551.609	0.708663	0.288593	2.45558	0.0140657	0.144235
gene-LOC120811083	1445.45	-0.610054	0.248575	-2.45421	0.0141196	0.144708
gene-LOC120835429	11239.8	0.576556	0.234995	2.45348	0.0141482	0.144922
gene-ppdpfb	32614.3	0.570052	0.232376	2.45315	0.0141612	0.144975
gene-ca14	1783.58	0.633909	0.258456	2.45267	0.0141799	0.145007
gene-LOC120819454	8544.46	0.767143	0.312768	2.45275	0.0141767	0.145007
gene-LOC120820871	514.212	-0.828386	0.337844	-2.45197	0.0142075	0.14521
gene-chst7	94.5495	-0.859907	0.350765	-2.45152	0.0142254	0.145312
gene-LOC120822704	97.3536	-0.787769	0.321402	-2.45104	0.0142444	0.145348
gene-dgkaa	972.019	0.526815	0.214935	2.45104	0.0142444	0.145348
gene-LOC120812781	286.615	-0.654618	0.267134	-2.45053	0.0142648	0.145475
gene-LOC120811942	39119.3	0.649644	0.26522	2.44945	0.0143074	0.14583
gene-pah	117.604	0.882325	0.360308	2.44881	0.0143331	0.146012
gene-LOC120828105	159.37	0.689367	0.28168	2.44734	0.0143914	0.146527
gene-e2f8	92.7479	-0.948359	0.387543	-2.44711	0.0144007	0.146541
gene-LOC120819378	51.1049	-1.05609	0.431637	-2.4467	0.0144169	0.146546
gene-ap2a1	1806.38	-0.607653	0.248348	-2.44678	0.0144139	0.146546
gene-pld1a	1295.94	-0.71109	0.290657	-2.44649	0.0144254	0.146552
gene-lrrc8ab	991.471	-0.667502	0.272952	-2.44549	0.0144654	0.146878
gene-LOC120822868	390.802	0.652385	0.266917	2.44415	0.0145194	0.147346
gene-ccdc186	942.321	-0.695744	0.28472	-2.4436	0.0145414	0.147489
gene-igf2r	1691.75	-0.733537	0.300245	-2.44313	0.0145605	0.14758
gene-mov10a	1755.85	-0.588222	0.240802	-2.44276	0.0145753	0.14758
gene-enpp4	958.343	-0.527423	0.215927	-2.4426	0.0145821	0.14758
gene-LOC120826012	166.212	0.706204	0.289096	2.4428	0.0145738	0.14758
gene-adamts6	85.6906	-0.990064	0.405443	-2.44193	0.0146089	0.147659
gene-atp13a1	2282.29	-0.594071	0.243285	-2.44188	0.0146111	0.147659
gene-LOC120809767	513.175	0.770266	0.315448	2.44181	0.0146137	0.147659
gene-ube2ql1	178.483	-0.655796	0.268714	-2.44049	0.0146672	0.147902
gene-LOC120816363	691.793	-0.654061	0.267985	-2.44066	0.0146604	0.147902
gene-rdh10a	668.831	0.619428	0.253788	2.44073	0.0146577	0.147902
gene-apnl	37991.8	0.719664	0.294915	2.44024	0.0146775	0.147902
gene-sned1	57.8859	0.991962	0.406493	2.44029	0.0146753	0.147902
gene-tgfb1a	1658.48	-0.543116	0.222623	-2.43962	0.0147026	0.148075
gene-LOC120821627	601.483	0.617063	0.253029	2.4387	0.01474	0.148372
gene-asb4	49.5129	1.04061	0.426772	2.43834	0.0147549	0.148442
gene-LOC120817659	2030.2	0.708071	0.29044	2.43793	0.0147718	0.148531
gene-zgc:112001	835.913	0.689295	0.282844	2.43702	0.014809	0.148745
gene-cenpx	99.3557	0.938734	0.385173	2.43717	0.0148025	0.148745
gene-plxnb2b	1398.75	-0.639439	0.262428	-2.43663	0.014825	0.148825
gene-nudt7	279.949	0.670886	0.275405	2.436	0.0148508	0.149004
gene-notch1a	184.181	0.7381	0.303072	2.43539	0.0148756	0.149161
gene-bcl6b	131.024	0.86187	0.353918	2.43523	0.0148824	0.149161
gene-skap2	305.295	0.63497	0.260793	2.43477	0.0149013	0.14927
gene-myo1d	1376.09	-0.657276	0.270043	-2.43397	0.0149341	0.149438
gene-LOC120822147	1988.06	0.712133	0.292567	2.43408	0.0149296	0.149438
gene-rpf1	2292.01	0.51048	0.209771	2.43352	0.014953	0.149546
gene-LOC120810697	1107.07	-0.636172	0.261502	-2.43276	0.0149841	0.149777
gene-sync	646.107	0.729751	0.300033	2.43223	0.015006	0.149915
gene-pitpnc1a	41.7234	0.9796	0.402868	2.43156	0.0150338	0.150112
gene-LOC120822429	284.663	0.692229	0.28481	2.4305	0.0150781	0.150474
gene-pdzrn3b	526.643	-0.648481	0.266932	-2.42939	0.0151244	0.150855
gene-irf7	207.592	-0.711326	0.292857	-2.42892	0.015144	0.150889
gene-armc2	188.706	-0.662733	0.272843	-2.42899	0.0151411	0.150889
gene-LOC120829006	43.0403	1.27507	0.525058	2.42843	0.0151645	0.151013
gene-LOC120810449	6285.1	-0.845072	0.348096	-2.4277	0.0151951	0.151168
gene-golga1	1832.02	-0.650445	0.26793	-2.42767	0.0151963	0.151168
gene-LOC120809031	2212.5	0.581532	0.239613	2.42696	0.015226	0.151221
gene-LOC120829015	6991.08	0.641114	0.264164	2.42696	0.0152261	0.151221
gene-pnp6	69.75	0.826845	0.340648	2.42727	0.0152128	0.151221
gene-hbegfa	2237.23	-0.523082	0.215579	-2.42641	0.0152492	0.15137
gene-LOC120829676	2227.41	-0.761365	0.313885	-2.42562	0.0152824	0.151465
gene-phrf1	229.269	-0.682473	0.281362	-2.4256	0.0152831	0.151465
gene-c7h11orf54	298.867	0.70558	0.29085	2.42593	0.0152693	0.151465
gene-LOC120825292	2715.44	-0.602627	0.248483	-2.42522	0.0152989	0.151541
gene-pum1	1334.86	-0.582945	0.240451	-2.42438	0.0153345	0.151686
gene-adss1	8362.72	0.70121	0.289243	2.4243	0.0153381	0.151686
gene-plp1b	62.3468	0.873213	0.360172	2.42443	0.0153324	0.151686
gene-LOC120822058	61.1208	1.18094	0.487397	2.42296	0.0153948	0.152167
gene-LOC120821556	215.296	-0.780653	0.32224	-2.42258	0.0154106	0.152242
gene-LOC120831052	163.286	-0.742727	0.306697	-2.4217	0.0154481	0.152509
gene-LOC120824756	591.85	-0.532569	0.220007	-2.42069	0.015491	0.152509
gene-LOC120810115	5063.57	0.574399	0.23726	2.42097	0.0154791	0.152509
gene-aarsd1	642.444	0.594192	0.245386	2.42146	0.0154585	0.152509
gene-adamts15a	1078.05	0.6261	0.258655	2.4206	0.015495	0.152509
gene-si:ch211-195o20.7	147.732	0.735811	0.303977	2.42061	0.0154944	0.152509
gene-LOC120809355	94.7115	0.768575	0.317424	2.42129	0.0154656	0.152509
gene-cd28	17.3212	-1.56155	0.645373	-2.41961	0.015537	0.152601
gene-LOC120824244	289.954	-0.645206	0.266638	-2.41978	0.0155298	0.152601
gene-hexa	2030.13	0.574346	0.23734	2.41993	0.0155233	0.152601
gene-snapin	670.386	0.594481	0.245716	2.41938	0.0155469	0.152601
gene-gdpd3a	151.849	0.831486	0.343699	2.41923	0.0155535	0.152601
gene-LOC120809362	19.5162	1.34671	0.55662	2.41944	0.0155443	0.152601
gene-psmd11b	1234.14	-0.613933	0.25381	-2.41887	0.0155689	0.152672
gene-pcxb	1705.25	-0.544971	0.225457	-2.41718	0.0156411	0.153299
gene-vgll4b	3125.68	-0.590182	0.244183	-2.41696	0.0156507	0.153312
gene-rapgef2b	479.67	-0.6808	0.281777	-2.41609	0.015688	0.153517
gene-LOC120831674	56.8431	0.916057	0.379139	2.41615	0.0156857	0.153517
gene-pak1	323.216	-0.788343	0.326315	-2.41589	0.0156966	0.15352
gene-LOC120813131	1170.75	-0.699794	0.289705	-2.41554	0.0157118	0.153558
gene-LOC120817175	27558.7	0.514362	0.212966	2.41523	0.0157252	0.153558
gene-LOC100174868	1300.87	0.709877	0.293896	2.4154	0.015718	0.153558
gene-LOC120823873	79.1113	-0.962947	0.398785	-2.4147	0.0157481	0.1537
gene-fam222ba	97.2652	-0.843352	0.349327	-2.41422	0.0157691	0.153808
gene-LOC120832169	681.889	-0.794705	0.329278	-2.41348	0.0158011	0.153808
gene-prrc2a	3062.14	-0.584518	0.242206	-2.4133	0.0158086	0.153808
gene-stard3	362.966	-0.575281	0.238356	-2.41354	0.0157984	0.153808
gene-psme1	5347.32	0.598996	0.248193	2.41343	0.0158031	0.153808
gene-LOC120834954	594.133	0.59922	0.248261	2.41367	0.0157929	0.153808
gene-kdelr2b	7646.08	-0.614407	0.25473	-2.41199	0.0158657	0.154121
gene-LOC120818149	1033.23	0.556472	0.230696	2.41215	0.015859	0.154121
gene-hspb9	565.331	0.894133	0.370664	2.41224	0.0158547	0.154121
gene-mepcea	739.389	-0.627625	0.260288	-2.41127	0.0158971	0.154347
gene-smad5	683.509	-0.741728	0.307668	-2.4108	0.0159174	0.154463
gene-bcl2b	715.434	-0.733779	0.304466	-2.41005	0.0159503	0.154701
gene-LOC120822110	905.462	0.746978	0.310021	2.40944	0.0159768	0.154878
gene-LOC120821595	265.652	-0.698994	0.290157	-2.40902	0.0159954	0.154897
gene-osbpl5	802.444	-0.555805	0.230713	-2.40908	0.0159929	0.154897
gene-si:ch211-246m6.5	211.494	-0.925599	0.384261	-2.40877	0.0160062	0.15492
gene-sema6e	1057.81	-0.59432	0.246778	-2.40833	0.0160259	0.155031
gene-LOC120816287	59.1662	-1.23207	0.51176	-2.40752	0.0160612	0.155291
gene-nfx1	908.753	-0.665528	0.276536	-2.40666	0.0160991	0.155577
gene-myo3b	50.3567	-0.900296	0.37413	-2.40637	0.0161118	0.155619
gene-ranbp2	1385.67	-0.609128	0.253185	-2.40586	0.0161345	0.155758
gene-LOC120811339	785.846	-0.541301	0.225083	-2.40489	0.0161772	0.156008
gene-emilin2a	1888.19	0.547818	0.227787	2.40496	0.0161742	0.156008
gene-trpm3	29.8196	-1.24975	0.519895	-2.40385	0.0162233	0.156014
gene-oat	4485.05	-0.830816	0.345604	-2.40395	0.0162189	0.156014
gene-limch1b	351.804	-0.663377	0.276128	-2.40243	0.0162868	0.156014
gene-clasp1a	488.17	-0.640754	0.266668	-2.40282	0.0162693	0.156014
gene-atxn1l	508.629	-0.618032	0.257138	-2.40351	0.0162387	0.156014
gene-cnot1	2974	-0.585913	0.243683	-2.40441	0.0161986	0.156014
gene-LOC120816066	1418.8	-0.580907	0.241725	-2.40317	0.0162537	0.156014
gene-alg11	760.468	-0.55778	0.232079	-2.40341	0.0162432	0.156014
gene-LOC120826608	1425.13	0.585289	0.243522	2.40344	0.0162418	0.156014
gene-psme2	4582.16	0.594169	0.247289	2.40273	0.0162732	0.156014
gene-tspan12	377.798	0.639386	0.265953	2.40413	0.016211	0.156014
gene-tmx2a	453.883	0.682825	0.284209	2.40255	0.0162813	0.156014
gene-zgc:194655	72.2254	0.863406	0.35935	2.40269	0.0162749	0.156014
gene-LOC120813198	245.554	-0.641083	0.266923	-2.40176	0.0163165	0.156059
gene-lpar6a	903.142	-0.563856	0.234737	-2.40207	0.0163026	0.156059
gene-rpl35a	35286.5	0.601732	0.250526	2.40187	0.0163113	0.156059
gene-LOC120825478	170.104	0.866085	0.360717	2.40101	0.0163498	0.156297
gene-nus1	1328.8	-0.538964	0.224502	-2.40071	0.0163633	0.156345
gene-ppp1r3db	31.155	1.16471	0.485534	2.39883	0.0164478	0.157072
gene-si:ch73-1a9.3	3434.72	0.645344	0.269084	2.3983	0.0164714	0.157217
gene-lrch2	352.591	-0.655597	0.273482	-2.39722	0.01652	0.1576
gene-tm9sf4	4470.66	-0.586556	0.244755	-2.3965	0.0165523	0.157713
gene-zgc:153990	334.441	0.595885	0.248659	2.3964	0.0165572	0.157713
gene-cmklr1	578.236	0.614541	0.256421	2.39661	0.0165476	0.157713
gene-mcee	1074.98	0.676499	0.282624	2.39363	0.0166824	0.158824
gene-lrp6	1468.7	-0.627918	0.262421	-2.39279	0.0167207	0.159026
gene-ltbp1	1620.98	-0.603248	0.252093	-2.39296	0.0167131	0.159026
gene-mrpl41	1211.06	0.62798	0.262517	2.39215	0.0167501	0.159225
gene-aipl1	52.7124	-1.36657	0.571432	-2.39148	0.0167804	0.159269
gene-LOC120822048	1360.09	-0.727909	0.304345	-2.39172	0.0167694	0.159269
gene-ttc36	774.543	0.656829	0.274639	2.39161	0.0167747	0.159269
gene-xpo1b	728.189	-0.560118	0.234301	-2.39059	0.0168212	0.1594
gene-pdlim5a	993.843	0.569187	0.238061	2.39093	0.0168058	0.1594
gene-si:ch211-218d20.15	135.927	0.704593	0.294755	2.39043	0.0168285	0.1594
gene-angptl3	63.8451	0.841788	0.352134	2.39054	0.0168238	0.1594
gene-nsmfb	77.0771	-0.963088	0.402944	-2.39013	0.0168424	0.15945
gene-cdk13	1226.25	-0.663946	0.277858	-2.38952	0.0168706	0.159637
gene-brd2b	276.274	-0.69079	0.289124	-2.38925	0.0168827	0.159654
gene-pgap4	234.679	-0.612694	0.256494	-2.38873	0.0169068	0.159654
gene-mapk8b	1434.15	-0.541871	0.226841	-2.38877	0.016905	0.159654
gene-tmem47	82.4842	0.818808	0.34275	2.38894	0.0168973	0.159654
gene-si:ch211-105c13.3	19324.5	0.743511	0.311375	2.38783	0.016948	0.159881
gene-LOC120832449	19.2849	1.60513	0.672189	2.38791	0.0169444	0.159881
gene-LOC120816315	631.668	-0.901012	0.377364	-2.38765	0.0169566	0.159882
gene-myoz1a	1723.54	0.680242	0.284932	2.38739	0.0169686	0.159914
gene-nipbla	1528.63	-0.605322	0.253591	-2.38701	0.0169862	0.159999
gene-her13	200.368	-0.627804	0.263059	-2.38655	0.0170074	0.160019
gene-LOC120833900	102.683	0.767622	0.321637	2.38661	0.0170045	0.160019
gene-dusp23b	717.546	0.820954	0.344013	2.3864	0.0170142	0.160019
gene-actr2a	1711.33	-0.703206	0.294777	-2.38555	0.0170535	0.160227
gene-relb	690.2	-0.521739	0.218691	-2.38574	0.017045	0.160227
gene-sox17	55.0139	-1.1236	0.471145	-2.38483	0.017087	0.160461
gene-tkfc	199.049	0.603283	0.252994	2.38457	0.017099	0.160493
gene-dnal1	41.8176	-1.009	0.4233	-2.38364	0.0171423	0.160495
gene-dym	973.336	-0.658265	0.27608	-2.38432	0.0171105	0.160495
gene-LOC120825804	2005.52	0.539377	0.226268	2.3838	0.017135	0.160495
gene-LOC120816044	407.004	0.631688	0.264963	2.38406	0.0171228	0.160495
gene-ckmt2a	2905.79	0.73119	0.306749	2.38368	0.0171405	0.160495
gene-tmem38a	2437.53	0.680041	0.28553	2.38168	0.0172338	0.16127
gene-ttll5	174.277	-0.680963	0.285991	-2.38107	0.0172625	0.161457
gene-aldoab	22279.1	0.683248	0.28699	2.38074	0.0172779	0.161521
gene-spns2	753.367	-0.535174	0.224845	-2.38019	0.0173036	0.16164
gene-tmem91	48.7558	1.14948	0.482955	2.3801	0.017308	0.16164
gene-LOC120826174	12.4462	-1.65404	0.695151	-2.3794	0.0173409	0.161814
gene-LOC120834005	33.6381	-1.10757	0.465497	-2.37933	0.017344	0.161814
gene-tfg	2292.16	-0.776357	0.326411	-2.37846	0.0173851	0.161921
gene-slc38a10	1373.61	-0.6163	0.259102	-2.3786	0.0173786	0.161921
gene-LOC120827523	1296.82	-0.546913	0.229905	-2.37887	0.0173659	0.161921
[truncated: 26,418 more rows]
