# Supplementary material for: Modulation of tooth regeneration through opposing responses to Wnt and BMP signals in teleosts
Source: Development. 2023 Dec 7;150(23):dev202168. doi: 10.1242/dev.202168 (PMC10730089; doi:10.1242/dev.202168)
Supplement: Table S2. Coding sequences used in overexpression transgenes. Full nucleotide strings are provided for each of the overexpressed transgenes alongside their nearest GenBank accession number. [file develop-150-202168-TableS2.xlsx]

## Sheet: Sheet1
Species	Gene Symbol	Transcript Accession (nearest)	Transgene sequence
Danio rerio	bmp6	NM_001013339.1	ATGACGAGCGCCTGGTTTGCTCTGCTGAGCTTCTTGTGGAGCTGTTGTTTGGCAGGTAGCAGTTCTGTACTGGATGGCTTTGAGCTTCAGTCCAACTTCATACATCGGAGGTTACGGTCTCAGGAGAAGAGGGAGATGCAGAAAGAGATTCTGTCCATACTGGGACTGAACCACAGACCCAGACCGCATCTGAACAGCGGCAAATATAATTCAGCACCCCTCTTCATGCTGGATCTGTACAACAGCATGTCCACTGAAGAGAAGAGCGACGTGGATCAGTACAGGTCACTATTCACCACCACACGACCTGCTTTGGCTTCACATCATGACACTGAGTTCCTGCATGACGCTGACATGGTCATGAGTTTTGTCAATTTGGTGGAAAATGACAGGGAGCTA…
Danio rerio	grem2a	XM_005158681.4	ATGTTCTGGAAGCTGGCAATACATGCCATTTTGGCATGGACCTTATTCGCATCTACAGAGACCAAGAAGCAACGTCCTCAAGGTTCCATCCCCTCCCCTTACAAGCTAAAGGGCAATGATTTATCATCGCCATCCCATGCACTAGCATCACTGCCTCAGCATACTGCATCAGCACGACGACAGAAGGGTAAACATGACATGCTGTCATCGAGTCGTGAGGCTCTGGTGGTCACCGAGCGCAAGTACCTGAAGAGTGACTGGTGTAAAACACAGCCGTTACGCCAAACTGTGAGCCTGGAGGGCTGCCTAAGCCGAACCGTTATCAACCGGTTCTGTTACGGCCAGTGTAACTCCTTCTACATCCCACGCCACCTGACATCTCAAAGCTCACATAGAAGT…
Danio rerio	wnt10a	NM_130980.1	ATGAGCTCTCACGACATCAGTTGGCACTCTCCAGCATCGGTTTATTTCTCGTCAGATTTGGACGTGAAGCGGATCGCTGGAAAGCTGCGCGGGTGTTGGACCGATCTTCTCCTCAGACAGGAGAGTTGTTGTGAAAGAGTTTTGCAGAAGAGCAGCAGCAGCATGGATTACTTTTTATTTCGCCTCTTCTGTTCTTTGGCTTTGGCGTCGCTTTTGGTTCAAAGGGCAGACTCAAATGAGATCCTGGGACTAAAGATCCCCTTTGACCCCATCCTCAATGCCAACACGGTGTGTTTGACCCTGCCAGGCCTGACAAAGAAACAGCTGGACGTTTGTATGAGAAATCCAGATGTGACGGCCTCAGCCATACAGGGCATTCAGATTGCCATTCATGAGTGC…
Gasterosteus aculeatus	Bmp6	KM406380.1	ATGAACAGCTGCTGGCTTGCCCTGGTCGGATTGTGGTGGACTGCGTATTGCTGCATGTTCCTGGTGGCGGGGAGTAACTATTCACTGGATGGAAACAACGAGGTGCACCCGGGCTTCATCCACCGGCGGCTCCGGACGCACGAGAAGAGGGAGATGCAGAAGGAGATCCTGTCCATCCTCGGGCTGCCGCACAGACCGAGACCGCATCCGCCGCACGGGAAATACAACTCCGCTCCGCTTTTCATGCTGGACTTATACAACACCATATCGAACGAGGAGAAGAGCCGGGTGGAGGGCATCGTGGACCGGTACGAACCCATGCAGACGACCCCGAGTCCTCCTCTTGCCACATATCAAGAAAGTGCCTTTCTAAATGACGCAGACATGGTCATGAGCTTC…
Gasterosteus aculeatus	Dkk2	XM_040187657.1	ATGCTCGTCTTAACTTGGGATAGGTGCTGCGCTTTGATGGTTCTCGTCGCCACACTGAGGACGGGAACGACCCTGCTGTCGGAGGCGCACCCGAAGGCAAATTTAATCAAGCCAGCCCTGTCGGGAGGGACACCGACACCGGCCACCAACCTCTCCGACGCCGTCCACCTAGGGATCACCAAGAAACATTACACGCTTGCGCAGCAGGTGTACCCATGCAGCAATGACAAGGAGTGCAGCGTGGGAAGCTACTGCCACAGCCCTCAACAGGCTCCCTCACGTTGCCTCAGTTGCCGCAGGAGGAAGAAGCGCTGCCATCGAGATGCCATGTGCTGTCCCGGGAACCGATGCAGTAACTACATGTGTGTCCCCATCTCTGAGAGTGTGCTCTCACCTCAC…
Gasterosteus aculeatus	Grem2a	XM_040178164.1	ATGCTGTGGAGAATAACCATCCCAGTCATACTGGCCGGGGTGCTCTGCATCACCGCAGAGAACAAAAAGCACCGGCTCCAGGGATCCATCCCGTCCCCGCACAAGACCAAAGGGAACCTGTCCTCAGTGCGTCACCACCGGCTACTGCAGCAGAAACCAGCGGTGCTGTCTTCCAGCCGGGAGGCCTTGGTGGTGACGGAGCGGCGCTACCTTCGCAGGGACTGGTGCAAGACCCAACCCCTGCGTCAGACAATCAGCGAGGAGGGCTGCCGCAGTCGCACCGTGGTCAACCGTTTTTGCTACGGCCAGTGCAACTCCTTCTATATTCCCCGGCACATGGGCCCCAACTCGGACAAGGCGCAGGAGCCGTTCCAGTCCTGCTCCTTCTGCAGGCCGCAC…
Gasterosteus aculeatus	Wnt10a	MW404320	ATGGAACACTCGATCCTCAGACTAACGTGCATCTTGGTGGTTCTCTGTGTCCTGGACAAAAGGGTAGATTCCAACGAAATCTTAGGCCTGAGGCTCCCCAACATCGACCCGATCCTGAATGCCAACACGGTGTGTCTCACGCTGCCAGGCTTGACGCGGCGGCAGCTGGAGGTGTGCATGAGGAACCCCGACGTGACGGCATCAGCAATCCAGGGAATCCAGATTGCCATCCACGAGTGCCAGCACCAGTTCAGGGGACAACGCTGGAACTGCTCCAGCCTGGAGACCAGGAACAAAATACCCTACGACAGCATCGTCTTCAAAAGAGGTTTCAGAGAGAGTGCCTTCGCGTATGCCATCGCAGCAGCGGGCGTCGTGCACGCCGTGGCCAACGCCTGC…
