# Supplementary material for: Modulation of tooth regeneration through opposing responses to Wnt and BMP signals in teleosts
Source: Development. 2023 Dec 7;150(23):dev202168. doi: 10.1242/dev.202168 (PMC10730089; doi:10.1242/dev.202168)
Supplement: Table S3. Stickleback tooth counts from OE experiments. Raw data arising from stickleback pulse-chase experiments formatted for analysis in R. Stickleback tooth counts from LDN-193189 treatment. Raw data arising from stickleback LDN-193189 treatment formatted for analysis in R. [file develop-150-202168-TableS3.xlsx]

## Sheet: TableS3
row	clutch	oCh.line	mCh	treatment	fish	SL	sex	VTPL_area	VTPR_area	VTP_avg_area	DTP1.retained	DTP1.new	DTP1.abort	DTP2.retained	DTP2.new	DTP2.abort	VTP.retained	VTP.new	VTP.abort	DTP1.total	DTP2.total	VTP.total	total.ph.retained	total.ph.new	total.ph.abort	total.ph.teeth	pmx.retained	pmx.new	dent.retained	dent.new	oral.total	oral.new	oral.retained	total.total.teeth	total.total.new	total.total.retained	ratio_new.retained.total.teeth
1	TG2005A-2	Wnt10a	-	none	1	23	M	194615	191007	192811	17	9	0	45	21	0	49	26	0	26	66	75	111	56	0	167	49	5	27	5	86	10	76	253	66	187	0.352941
2	TG2005A-2	Wnt10a	-	none	2	23	F	183003	177218	180111	20	10	0	60	26	0	56	27	0	30	86	83	136	63	0	199	36	10	25	6	77	16	61	276	79	197	0.401015
3	TG2005A-2	Wnt10a	-	none	3	24	F	278173	266449	272311	21	8	0	59	27	0	49	28	0	29	86	77	129	63	0	192	41	10	28	4	83	14	69	275	77	198	0.388889
4	TG2005A-2	Wnt10a	-	none	4	23	M	166308	168065	167187	19	10	0	46	22	0	50	33	0	29	68	83	115	65	0	180	36	10	27	4	77	14	63	257	79	178	0.44382
5	TG2005A-2	Wnt10a	-	none	5	22	M	165015	185388	175202	17	8	0	49	27	0	50	29	0	25	76	79	116	64	0	180	34	8	30	5	77	13	64	257	77	180	0.427778
6	TG2005A-2	Wnt10a	-	none	6	22	F	188476	202419	195447	19	11	0	54	23	0	44	21	0	30	77	65	117	55	0	172	35	10	20	4	69	14	55	241	69	172	0.401163
7	TG2005A-2	Wnt10a	-	none	7	21	M	174046	189925	181986	17	11	0	65	24	0	62	23	0	28	89	85	144	58	0	202	41	7	26	5	79	12	67	281	70	211	0.331754
8	TG2005A-2	Wnt10a	-	none	8	23	M	161740	168242	164991	23	10	0	57	26	0	46	26	0	33	83	72	126	62	0	188	35	13	30	6	84	19	65	272	81	191	0.424084
9	TG2005A-2	Wnt10a	-	none	9	22	F	180393	173453	176923	26	11	0	56	36	0	54	30	0	37	92	84	136	77	0	213	31	8	28	5	72	13	59	285	90	195	0.461538
10	TG2005A-2	Wnt10a	-	none	10	21	M	171194	183201	177198	23	14	0	59	31	0	62	31	0	37	90	93	144	76	0	220	35	6	25	3	69	9	60	289	85	204	0.416667
11	TG2005A-2	Wnt10a	+	none	1	24	F	187837	168262	178050	19	13	0	50	35	0	68	30	0	32	85	98	137	78	0	215	38	8	27	10	83	18	65	298	96	202	0.475248
12	TG2005A-2	Wnt10a	+	none	2	24	F	177011	193488	185250	22	11	0	61	27	0	70	24	0	33	88	94	153	62	0	215	36	12	28	5	81	17	64	296	79	217	0.364055
13	TG2005A-2	Wnt10a	+	none	3	21	M	123089	124799	123944	18	8	0	53	23	0	41	25	0	26	76	66	112	56	0	168	34	7	24	6	71	13	58	239	69	170	0.405882
14	TG2005A-2	Wnt10a	+	none	4	21	M	152186	161760	156973	16	8	0	41	19	0	47	24	0	24	60	71	104	51	0	155	34	5	26	4	69	9	60	224	60	164	0.365854
15	TG2005A-2	Wnt10a	+	none	5	21	M	192333	178211	185272	19	8	0	49	25	0	62	29	0	27	74	91	130	62	0	192	45	10	25	8	88	18	70	280	80	200	0.4
16	TG2005A-2	Wnt10a	+	none	6	21	M	140268	124735	132502	22	9	0	52	28	0	51	20	0	31	80	71	125	57	0	182	27	8	22	11	68	19	49	250	76	174	0.436782
17	TG2005A-2	Wnt10a	+	none	7	26	F	263623	226467	245045	19	11	0	49	31	0	47	31	0	30	80	78	115	73	0	188	28	6	18	7	59	13	46	247	86	161	0.534161
18	TG2005A-2	Wnt10a	+	none	8	21	F	159673	149916	154795	23	11	0	57	29	0	60	31	0	34	86	91	140	71	0	211	24	6	22	5	57	11	46	268	82	186	0.44086
19	TG2005A-2	Wnt10a	+	none	9	21	M	135539	136429	135984	23	11	0	53	24	0	72	24	0	34	77	96	148	59	0	207	33	5	31	3	72	8	64	279	67	212	0.316038
20	TG2005A-2	Wnt10a	+	none	10	22	M	175234	177641	176438	20	9	0	57	31	0	59	28	0	29	88	87	136	68	0	204	35	12	25	6	78	18	60	282	86	196	0.438776
21	TG2005B	Wnt10a	-	HS	1	19	F	137795	110671	124233	20	8	0	40	32	0	51	29	0	28	72	80	111	69	0	180	22	2	34	3	61	5	56	241	74	167	0.443114
22	TG2005B	Wnt10a	-	HS	2	23	F	233813	196691	215252	21	18	0	54	35	0	46	37	0	39	89	83	121	90	0	211	24	2	33	5	64	7	57	275	97	178	0.544944
23	TG2005B	Wnt10a	-	HS	3	21	M	154432	147936	151184	18	8	0	49	33	0	51	29	0	26	82	80	118	70	0	188	26	1	37	5	69	6	63	257	76	181	0.41989
24	TG2005B	Wnt10a	-	HS	4	20	M	148048	130130	139089	20	19	0	52	29	0	44	29	0	39	81	73	116	77	0	193	26	4	41	5	76	9	67	269	86	183	0.469945
25	TG2005B	Wnt10a	-	HS	5	20	M	153996	138456	146226	18	10	0	58	35	0	52	31	0	28	93	83	128	76	0	204	29	5	37	11	82	16	66	286	92	194	0.474227
26	TG2005B	Wnt10a	-	HS	6	20	M	173577	164828	169202	23	16	0	53	37	0	55	37	0	39	90	92	131	90	0	221	25	11	36	11	83	22	61	304	112	192	0.583333
27	TG2005B	Wnt10a	-	HS	7	23	F	186350	198802	192576	21	13	0	60	33	0	59	32	0	34	93	91	140	78	0	218	18	6	42	4	70	10	60	288	88	200	0.44
28	TG2005B	Wnt10a	-	HS	8	19	F	163388	74786.3	119087	23	12	0	49	35	0	55	28	0	35	84	83	127	75	0	202	22	4	37	3	66	7	59	268	82	186	0.44086
29	TG2005B	Wnt10a	+	HS	1	23	F	175912	181773	178843	18	13	0	48	38	0	49	41	0	31	86	90	115	92	0	207	23	8	37	12	80	20	60	287	112	175	0.64
30	TG2005B	Wnt10a	+	HS	2	20	F	167051	143798	155425	23	17	0	52	41	0	47	42	0	40	93	89	122	100	0	222	25	3	35	5	68	8	60	290	108	182	0.593407
31	TG2005B	Wnt10a	+	HS	3	20	F	153453	150784	152118	21	14	0	37	41	0	38	43	0	35	78	81	96	98	0	194	22	7	28	5	62	12	50	256	110	146	0.753425
32	TG2005B	Wnt10a	+	HS	4	20	F	134521	133882	134201	16	12	0	36	39	0	31	38	0	28	75	69	83	89	0	172	22	3	28	10	63	13	50	235	102	133	0.766917
33	TG2005B	Wnt10a	+	HS	5	20	F	184403	139353	161878	23	12	0	60	38	0	50	34	0	35	98	84	133	84	0	217	26	4	33	12	75	16	59	292	100	192	0.520833
34	TG2005B	Wnt10a	+	HS	6	22	M	166899	166280	166589	23	15	0	54	35	0	45	42	0	38	89	87	122	92	0	214	33	2	32	7	74	9	65	288	101	187	0.540107
35	TG2005B	Wnt10a	+	HS	7	22	F	174131	169786	171958	17	13	0	50	40	0	48	44	0	30	90	92	115	97	0	212	26	3	31	9	69	12	57	281	109	172	0.633721
36	TG2005B	Wnt10a	+	HS	8	21	M	154179	159010	156595	22	13	0	47	34	0	54	39	0	35	81	93	123	86	0	209	23	6	33	6	68	12	56	277	98	179	0.547486
37	TG2005B	Wnt10a	+	HS	9	20	F	152068	160700	156384	22	12	0	52	31	0	47	36	0	34	83	83	121	79	0	200	21	3	35	8	67	11	56	267	90	177	0.508475
38	TG2005B	Wnt10a	+	HS	10	20	M	149249	158079	153664	19	17	0	48	34	0	47	46	0	36	82	93	114	97	0	211	26	6	35	7	74	13	61	285	110	175	0.628571
39	TG2005C	Wnt10a	-	HS	1	24	M	231512	204629	218070	20	11	0	58	33	0	59	36	0	31	91	95	137	80	0	217	35	5	32	1	73	6	67	290	86	204	0.421569
40	TG2005C	Wnt10a	-	HS	2	24	F	172010	166428	169219	23	12	0	43	40	0	57	29	0	35	83	86	123	81	0	204	34	8	27	1	70	9	61	274	90	184	0.48913
41	TG2005C	Wnt10a	-	HS	3	26	F	232440	211570	222005	24	17	0	57	37	0	68	38	0	41	94	106	149	92	0	241	39	4	29	1	73	5	68	314	97	217	0.447005
42	TG2005C	Wnt10a	-	HS	4	27	F	253040	242995	248018	23	18	0	64	34	0	51	37	0	41	98	88	138	89	0	227	46	1	34	2	83	3	80	310	92	218	0.422018
43	TG2005C	Wnt10a	-	HS	5	25	F	224573	213063	218818	21	8	0	58	34	0	59	38	0	29	92	97	138	80	0	218	27	5	34	6	72	11	61	290	91	199	0.457286
44	TG2005C	Wnt10a	-	HS	6	23	F	153200	151894	152547	24	10	0	49	32	0	57	26	0	34	81	83	130	68	0	198	42	2	27	3	74	5	69	272	73	199	0.366834
45	TG2005C	Wnt10a	-	HS	7	26	F	190676	198673	194674	25	14	0	54	36	0	59	31	0	39	90	90	138	81	0	219	43	7	32	5	87	12	75	306	93	213	0.43662
46	TG2005C	Wnt10a	-	HS	8	20	M	127869	130856	129362	23	6	0	59	26	0	66	19	0	29	85	85	148	51	0	199	37	3	32	1	73	4	69	272	55	217	0.253456
47	TG2005C	Wnt10a	-	HS	9	22	M	188872	171382	180127	21	10	0	53	36	0	60	25	0	31	89	85	134	71	0	205	43	3	31	1	78	4	74	283	75	208	0.360577
48	TG2005C	Wnt10a	-	HS	10	20	F	123364	124463	123913	17	11	0	49	25	0	47	25	0	28	74	72	113	61	0	174	28	5	27	0	60	5	55	234	66	168	0.392857
49	TG2005C	Wnt10a	+	HS	1	23	M	223756	207137	215446	21	14	0	48	46	0	46	44	0	35	94	90	115	104	0	219	51	2	25	4	82	6	76	301	110	191	0.575916
50	TG2005C	Wnt10a	+	HS	2	24	F	218444	220894	219669	25	12	0	49	36	0	52	35	0	37	85	87	126	83	0	209	33	7	28	4	72	11	61	281	94	187	0.502674
51	TG2005C	Wnt10a	+	HS	3	24	M	156636	153867	155251	19	15	0	39	41	0	43	44	0	34	80	87	101	100	0	201	43	9	30	7	89	16	73	290	116	174	0.666667
52	TG2005C	Wnt10a	+	HS	4	20	M	120656	138951	129804	20	8	0	53	28	0	57	36	0	28	81	93	130	72	0	202	37	4	30	3	74	7	67	276	79	197	0.401015
53	TG2005C	Wnt10a	+	HS	5	20	M	164568	142363	153466	23	11	0	59	39	0	66	32	0	34	98	98	148	82	0	230	35	5	29	1	70	6	64	300	88	212	0.415094
54	TG2005C	Wnt10a	+	HS	6	23	F	156429	176704	166566	17	16	0	40	40	0	45	41	0	33	80	86	102	97	0	199	29	5	21	5	60	10	50	259	107	152	0.703947
55	TG2005C	Wnt10a	+	HS	7	21	M	175088	159780	167434	22	11	0	54	30	0	62	31	0	33	84	93	138	72	0	210	39	2	29	5	75	7	68	285	79	206	0.383495
56	TG2005C	Wnt10a	+	HS	8	23	F	175193	170366	172779	20	11	0	45	36	0	43	37	0	31	81	80	108	84	0	192	28	5	17	9	59	14	45	251	98	153	0.640523
57	TG2005C	Wnt10a	+	HS	9	23	F	227611	201514	214563	20	15	0	48	27	0	40	42	0	35	75	82	108	84	0	192	31	8	21	6	66	14	52	258	98	160	0.6125
58	TG2005C	Wnt10a	+	HS	10	21	F	136145	121990	129068	25	12	0	56	39	0	60	29	0	37	95	89	141	80	0	221	31	5	27	3	66	8	58	287	88	199	0.442211
59	TG2096B	Dkk2_lineA	-	HS	1	26	F	234043	226660	230351	23	12	0	57	40	0	55	37	0	35	97	92	135	89	0	224	34	2	23	2	27	4	57	251	93	192	0.484375
60	TG2096B	Dkk2_lineA	-	HS	2	24.5	F	136884	131263	134074	20	9	0	48	23	0	42	21	0	29	71	63	110	53	0	163	33	4	19	3	26	7	52	189	60	162	0.37037
61	TG2096B	Dkk2_lineA	-	HS	3	31.5	M	359990	356986	358488	24	13	0	50	34	0	62	43	0	37	84	105	136	90	0	226	45	8	31	6	45	14	76	271	104	212	0.490566
62	TG2096B	Dkk2_lineA	-	HS	4	30.5	M	359297	313198	336247	22	12	0	50	37	0	56	50	0	34	87	106	128	99	0	227	53	4	37	6	47	10	90	274	109	218	0.5
63	TG2096B	Dkk2_lineA	-	HS	5	26	M	292225	263944	278084	27	10	0	54	30	0	57	35	0	37	84	92	138	75	0	213	59	3	38	0	41	3	97	254	78	235	0.331915
64	TG2096B	Dkk2_lineA	-	HS	6	26.5	F	291562	289061	290312	20	13	0	58	33	0	58	50	0	33	91	108	136	96	0	232	28	6	27	3	36	9	55	268	105	191	0.549738
65	TG2096B	Dkk2_lineA	-	HS	7	25	M	265201	253263	259232	24	12	0	58	32	0	56	49	0	36	90	105	138	93	0	231	55	5	33	3	41	8	88	272	101	226	0.446903
66	TG2096B	Dkk2_lineA	-	HS	8	23	M	219707	213386	216546	20	8	0	53	21	0	55	33	0	28	74	88	128	62	0	190	39	3	28	3	34	6	67	224	68	195	0.348718
67	TG2096B	Dkk2_lineA	-	HS	9	30	F	318993	293383	306188	22	13	0	62	35	0	53	45	0	35	97	98	137	93	0	230	37	4	25	2	31	6	62	261	99	199	0.497487
68	TG2096B	Dkk2_lineA	-	HS	10	32	M	308552	328700	318626	24	13	0	53	27	0	56	37	0	37	80	93	133	77	0	210	54	6	34	3	43	9	88	253	86	221	0.38914
69	TG2096B	Dkk2_lineA	+	HS	1	32	M	382339	394322	388330	23	8	0	69	17	0	54	28	0	31	86	82	146	53	0	199	54	5	29	7	41	12	83	240	65	229	0.283843
70	TG2096B	Dkk2_lineA	+	HS	2	31.5	M	389011	384966	386988	27	5	0	64	9	0	74	11	0	32	73	85	165	25	0	190	56	5	37	7	49	12	93	239	37	258	0.143411
71	TG2096B	Dkk2_lineA	+	HS	3	30	M	341528	349077	345302	29	3	0	70	7	0	76	10	0	32	77	86	175	20	0	195	49	2	38	4	44	6	87	239	26	262	0.0992366
72	TG2096B	Dkk2_lineA	+	HS	4	29	F	315814	287664	301739	25	4	0	60	8	0	61	8	0	29	68	69	146	20	0	166	45	2	25	3	30	5	70	196	25	216	0.115741
73	TG2096B	Dkk2_lineA	+	HS	5	25	M	243368	226826	235097	28	0	0	63	6	0	56	9	0	28	69	65	147	15	0	162	46	1	28	5	34	6	74	196	21	221	0.0950226
74	TG2096B	Dkk2_lineA	+	HS	6	31	M	357012	367638	362325	26	3	0	60	9	0	60	7	0	29	69	67	146	19	0	165	47	6	33	2	41	8	80	206	27	226	0.119469
75	TG2096B	Dkk2_lineA	+	HS	7	27	F	265780	254956	260368	20	4	0	50	6	0	53	7	0	24	56	60	123	17	0	140	32	1	23	1	25	2	55	165	19	178	0.106742
76	TG2096B	Dkk2_lineA	+	HS	8	28	M	315247	293555	304401	27	2	0	75	5	0	60	7	0	29	80	67	162	14	0	176	42	3	32	1	36	4	74	212	18	236	0.0762712
77	TG2096B	Dkk2_lineA	+	HS	9	26	M	243151	269956	256554	28	4	0	68	2	0	67	6	0	32	70	73	163	12	0	175	53	3	30	2	35	5	83	210	17	246	0.0691057
78	TG2096B	Dkk2_lineA	+	HS	10	25	F	259393	233162	246278	24	3	0	52	7	0	56	6	0	27	59	62	132	16	0	148	42	2	26	1	29	3	68	177	19	200	0.095
79	TG2118B	Bmp6_lineA	-	HS	1	26	M	293303	262645	277974	18	15	0	43	31	0	43	36	0	33	74	79	104	82	0	186	18	13	15	10	56	23	33	242	105	137	0.766423
80	TG2118B	Bmp6_lineA	-	HS	2	24	F	178921	173640	176281	14	11	0	41	39	0	29	36	0	25	80	65	84	86	0	170	22	7	20	5	54	12	42	224	98	126	0.777778
81	TG2118B	Bmp6_lineA	-	HS	3	24	F	192008	198810	195409	16	10	0	40	24	0	42	26	0	26	64	68	98	60	0	158	22	7	16	7	52	14	38	210	74	136	0.544118
82	TG2118B	Bmp6_lineA	-	HS	4	25	M	184520	193874	189197	14	14	0	38	32	0	34	34	0	28	70	68	86	80	0	166	26	7	20	7	60	14	46	226	94	132	0.712121
83	TG2118B	Bmp6_lineA	-	HS	5	21	M	147104	152559	149831	14	12	0	42	34	0	36	32	0	26	76	68	92	78	0	170	25	8	12	12	57	20	37	227	98	129	0.75969
84	TG2118B	Bmp6_lineA	-	HS	6	27	F	294074	267441	280758	15	9	0	32	26	0	33	39	0	24	58	72	80	74	0	154	21	6	14	7	48	13	35	202	87	115	0.756522
85	TG2118B	Bmp6_lineA	-	HS	7	26	F	187965	180849	184407	14	12	0	35	32	0	31	32	0	26	67	63	80	76	0	156	20	9	14	9	52	18	34	208	94	114	0.824561
86	TG2118B	Bmp6_lineA	-	HS	8	26	M	280307	299758	290033	19	10	0	48	40	0	48	46	0	29	88	94	115	96	0	211	21	8	18	7	54	15	39	265	111	154	0.720779
87	TG2118B	Bmp6_lineA	-	HS	9	23	F	185781	177323	181552	20	10	0	38	35	0	41	40	0	30	73	81	99	85	0	184	22	9	15	8	54	17	37	238	102	136	0.75
88	TG2118B	Bmp6_lineA	-	HS	10	25	F	211175	207288	209231	16	17	0	34	46	0	34	38	0	33	80	72	84	101	0	185	24	14	13	8	59	22	37	244	123	121	1.01653
89	TG2118B	Bmp6_lineA	-	HS	11	26	F	235551	224983	230267	18	10	0	42	38	0	46	35	0	28	80	81	106	83	0	189	20	23	17	10	70	33	37	259	116	143	0.811189
90	TG2118B	Bmp6_lineA	+	HS	1	27	M	253279	238657	245968	17	4	1	33	11	2	17	16	11	21	44	33	67	31	14	98	22	5	16	5	48	10	38	146	41	105	0.390476
91	TG2118B	Bmp6_lineA	+	HS	2	21	F	171268	158548	164908	12	3	0	24	7	0	13	11	9	15	31	24	49	21	9	70	20	3	15	1	39	4	35	109	25	84	0.297619
92	TG2118B	Bmp6_lineA	+	HS	3	24	F	236764	214640	225702	10	2	0	23	14	4	16	16	13	12	37	32	49	32	17	81	16	4	8	2	30	6	24	111	38	73	0.520548
93	TG2118B	Bmp6_lineA	+	HS	4	24	M	198512	197860	198186	12	4	0	19	17	9	13	22	16	16	36	35	44	43	25	87	23	5	13	7	48	12	36	135	55	80	0.6875
94	TG2118B	Bmp6_lineA	+	HS	5	25	M	208866	214694	211780	11	6	1	29	15	2	13	19	11	17	44	32	53	40	14	93	21	6	14	6	47	12	35	140	52	88	0.590909
95	TG2118B	Bmp6_lineA	+	HS	6	22	F	182482	187200	184841	14	6	1	29	9	5	16	14	6	20	38	30	59	29	12	88	14	5	13	2	34	7	27	122	36	86	0.418605
96	TG2118B	Bmp6_lineA	+	HS	7	25	F	195278	196918	196098	9	7	2	21	22	12	21	9	17	16	43	30	51	38	31	89	17	6	10	2	35	8	27	124	46	78	0.589744
97	TG2118B	Bmp6_lineA	+	HS	8	25	F	183842	190601	187222	8	5	2	23	19	10	8	4	7	13	42	12	39	28	19	67	18	6	18	7	49	13	36	116	41	75	0.546667
98	TG2118B	Bmp6_lineA	+	HS	9	22	F	189428	181433	185431	15	6	2	34	22	11	19	23	18	21	56	42	68	51	31	119	21	4	9	3	37	7	30	156	58	98	0.591837
99	TG2118B	Bmp6_lineA	+	HS	10	22	F	199179	217479	208329	11	7	0	24	13	1	29	14	3	18	37	43	64	34	4	98	15	7	11	6	39	13	26	137	47	90	0.522222
100	TG2118B	Bmp6_lineA	+	HS	11	19	M	153594	134599	144097	12	5	0	29	16	5	24	14	10	17	45	38	65	35	15	100	9	5	8	7	29	12	17	129	47	82	0.573171
101	TG2118B	Bmp6_lineA	+	HS	12	24	M	238037	261146	249592	18	6	0	31	17	2	16	22	3	24	48	38	65	45	5	110	21	6	20	7	54	13	41	164	58	106	0.54717
102	TG2118B	Bmp6_lineA	+	HS	13	25	F	196855	199748	198301	12	3	0	24	9	4	15	19	11	15	33	34	51	31	15	82	13	9	6	6	34	15	19	116	46	70	0.657143
103	TG2118B	Bmp6_lineA	+	HS	14	23	F	217463	194714	206088	10	4	2	21	16	3	15	15	8	14	37	30	46	35	13	81	14	7	8	5	34	12	22	115	47	68	0.691176
104	TG2119A-2	Bmp6_lineA	-	none	1	31	F				15	13	0	40	33	0	38	46	0	28	73	84	93	92	0	185	23	14	19	7	63	21	42	248	113	135	0.837037
105	TG2119A-2	Bmp6_lineA	-	none	2	22	F				16	12	0	42	28	0	36	25	0	28	70	61	94	65	0	159	17	7	16	5	45	12	33	204	77	127	0.606299
106	TG2119A-2	Bmp6_lineA	-	none	3	24.5	M				11	14	0	35	57	0	35	37	0	25	92	72	81	108	0	189	22	11	19	7	59	18	41	248	126	122	1.03279
107	TG2119A-2	Bmp6_lineA	-	none	4	26	F				19	8	0	40	31	0	38	42	0	27	71	80	97	81	0	178	19	10	16	9	54	19	35	232	100	132	0.757576
108	TG2119A-2	Bmp6_lineA	-	none	5	26.5	M				18	9	0	39	24	0	34	28	0	27	63	62	91	61	0	152	33	10	19	10	72	20	52	224	81	143	0.566434
109	TG2119A-2	Bmp6_lineA	-	none	6	26	M				15	10	0	37	36	0	39	34	0	25	73	73	91	80	0	171	30	8	19	6	63	14	49	234	94	140	0.671429
110	TG2119A-2	Bmp6_lineA	-	none	7	26	F				14	8	0	38	30	0	39	25	0	22	68	64	91	63	0	154	19	10	13	6	48	16	32	202	79	123	0.642276
111	TG2119A-2	Bmp6_lineA	-	none	8	25	M				20	9	0	49	31	0	39	29	0	29	80	68	108	69	0	177	24	14	19	7	64	21	43	241	90	151	0.596026
112	TG2119A-2	Bmp6_lineA	-	none	9	23	M				17	15	0	41	32	0	47	30	0	32	73	77	105	77	0	182	20	14	19	7	60	21	39	242	98	144	0.680556
113	TG2119A-2	Bmp6_lineA	-	none	10	27	F				16	13	0	34	45	0	35	33	0	29	79	68	85	91	0	176	30	8	18	5	61	13	48	237	104	133	0.781955
114	TG2119A-2	Bmp6_lineA	-	none	11	22.5	F				14	9	0	34	28	0	23	27	0	23	62	50	71	64	0	135	21	9	21	4	55	13	42	190	77	113	0.681416
115	TG2119A-2	Bmp6_lineA	+	none	1	25	F				13	8	0	42	31	0	36	33	0	21	73	69	91	72	0	163	21	8	17	7	53	15	38	216	87	129	0.674419
116	TG2119A-2	Bmp6_lineA	+	none	2	28	F				18	9	0	37	43	0	34	34	0	27	80	68	89	86	0	175	27	9	21	5	62	14	48	237	100	137	0.729927
117	TG2119A-2	Bmp6_lineA	+	none	3	29	M				17	10	0	45	39	0	43	42	0	27	84	85	105	91	0	196	33	9	21	12	75	21	54	271	112	159	0.704403
118	TG2119A-2	Bmp6_lineA	+	none	4	25.5	F				16	15	0	45	38	0	33	35	0	31	83	68	94	88	0	182	18	12	16	6	52	18	34	234	106	128	0.828125
119	TG2119A-2	Bmp6_lineA	+	none	5	25	M				16	6	0	42	30	0	45	23	0	22	72	68	103	59	0	162	27	13	19	8	67	21	46	229	80	149	0.536913
120	TG2119A-2	Bmp6_lineA	+	none	6	26.5	M				21	7	0	35	23	0	34	28	0	28	58	62	90	58	0	148	29	6	19	7	61	13	48	209	71	138	0.514493
121	TG2119A-2	Bmp6_lineA	+	none	7	26	F				16	9	0	36	31	0	46	37	0	25	67	83	98	77	0	175	24	8	23	5	60	13	47	235	90	145	0.62069
122	TG2119A-2	Bmp6_lineA	+	none	8	22.5	M				17	11	0	39	28	0	41	28	0	28	67	69	97	67	0	164	18	10	15	4	47	14	33	211	81	130	0.623077
123	TG2119A-2	Bmp6_lineA	+	none	9	25	M				14	10	0	38	38	0	35	32	0	24	76	67	87	80	0	167	27	9	18	10	64	19	45	231	99	132	0.75
124	TG2119A-2	Bmp6_lineA	+	none	10	23.5	M				13	14	0	42	32	0	46	30	0	27	74	76	101	76	0	177	29	12	18	12	71	24	47	248	100	148	0.675676
125	TG2391B	Grem2a_lineB	-	HS	1	26	M	255556	260484	258020	25	11	0	59	32	0	65	32	0	36	91	97	149	75	0	224	42	13	25	10	90	23	67	314	98	216	0.453704
126	TG2391B	Grem2a_lineB	-	HS	2	26	F	241929	238283	240106	23	11	0	56	36	0	61	41	0	34	92	102	140	88	0	228	36	6	23	5	70	11	59	298	99	199	0.497487
127	TG2391B	Grem2a_lineB	-	HS	3	27.5	M	295561	280545	288053	26	9	0	62	36	0	61	34	0	35	98	95	149	79	0	228	44	15	32	10	101	25	76	329	104	225	0.462222
128	TG2391B	Grem2a_lineB	-	HS	4	23	F	208905	209300	209103	21	11	0	46	36	0	55	34	0	32	82	89	122	81	0	203	38	7	21	8	74	15	59	277	96	181	0.530387
129	TG2391B	Grem2a_lineB	-	HS	5	26	M	281190	291139	286165	23	15	0	63	31	0	53	36	0	38	94	89	139	82	0	221	43	10	31	9	93	19	74	314	101	213	0.474178
130	TG2391B	Grem2a_lineB	-	HS	6	25	F	200339	198424	199382	19	10	0	47	27	0	52	38	0	29	74	90	118	75	0	193	38	13	28	4	83	17	66	276	92	184	0.5
131	TG2391B	Grem2a_lineB	-	HS	7	27	F	267504	261685	264595	23	15	0	66	37	0	63	47	0	38	103	110	152	99	0	251	40	11	23	4	78	15	63	329	114	215	0.530233
132	TG2391B	Grem2a_lineB	-	HS	8	26.5	F	268871	266185	267528	21	13	0	59	31	0	57	47	0	34	90	104	137	91	0	228	41	5	27	5	78	10	68	306	101	205	0.492683
133	TG2391B	Grem2a_lineB	-	HS	9	23.5	F	205781	185133	195457	14	13	0	44	32	0	44	29	0	27	76	73	102	74	0	176	35	7	21	6	69	13	56	245	87	158	0.550633
134	TG2391B	Grem2a_lineB	-	HS	10	26	F	232096	212045	222070	20	12	0	59	36	0	65	35	0	32	95	100	144	83	0	227	43	12	24	4	83	16	67	310	99	211	0.469194
135	TG2391B	Grem2a_lineB	-	HS	11	29	F	285185	299592	292389	24	10	0	62	30	0	64	40	0	34	92	104	150	80	0	230	38	12	23	11	84	23	61	314	103	211	0.488152
136	TG2391B	Grem2a_lineB	-	HS	12	24	F	217446	227447	222446	22	13	0	57	30	0	60	34	0	35	87	94	139	77	0	216	38	9	25	1	73	10	63	289	87	202	0.430693
137	TG2391B	Grem2a_lineB	-	HS	13	20	F	161317	157578	159448	20	11	0	52	33	0	54	31	0	31	85	85	126	75	0	201	32	8	25	4	69	12	57	270	87	183	0.47541
138	TG2391B	Grem2a_lineB	-	HS	14	25	F	241844	232176	237010	17	15	0	53	34	0	51	37	0	32	87	88	121	86	0	207	41	7	23	3	74	10	64	281	96	185	0.518919
139	TG2391B	Grem2a_lineB	+	HS	1	26	M	298354	262328	280341	22	16	0	47	41	0	59	42	0	38	88	101	128	99	0	227	39	12	30	9	90	21	69	317	120	197	0.609137
140	TG2391B	Grem2a_lineB	+	HS	2	25	F	274246	261423	267835	21	16	0	53	38	0	58	48	0	37	91	106	132	102	0	234	42	12	30	6	90	18	72	324	120	204	0.588235
141	TG2391B	Grem2a_lineB	+	HS	3	26.5	F	265782	267783	266783	20	11	0	43	24	0	60	35	0	31	67	95	123	70	0	193	27	13	20	6	66	19	47	259	89	170	0.523529
142	TG2391B	Grem2a_lineB	+	HS	4	26.5	F	246133	252272	249203	17	11	0	42	34	0	39	41	0	28	76	80	98	86	0	184	27	10	22	7	66	17	49	250	103	147	0.70068
143	TG2391B	Grem2a_lineB	+	HS	5	26	F	238246	216718	227482	23	9	0	43	23	0	47	31	0	32	66	78	113	63	0	176	35	6	25	5	71	11	60	247	74	173	0.427746
144	TG2391B	Grem2a_lineB	+	HS	6	25.5	F	245250	258107	251678	20	15	0	47	33	0	49	32	0	35	80	81	116	80	0	196	30	16	22	7	75	23	52	271	103	168	0.613095
145	TG2391B	Grem2a_lineB	+	HS	7	24	F	240714	224490	232602	16	13	0	53	31	0	51	39	0	29	84	90	120	83	0	203	37	8	21	5	71	13	58	274	96	178	0.539326
146	TG2391B	Grem2a_lineB	+	HS	8	24.5	M	224979	216746	220862	23	13	0	49	30	0	54	39	0	36	79	93	126	82	0	208	48	8	29	7	92	15	77	300	97	203	0.477833
147	TG2391B	Grem2a_lineB	+	HS	9	27	F	234897	252905	243901	23	14	0	42	39	0	45	41	0	37	81	86	110	94	0	204	34	10	17	8	69	18	51	273	112	161	0.695652
148	TG2391B	Grem2a_lineB	+	HS	10	25.5	F	218106	225568	221837	20	18	0	59	36	0	52	38	0	38	95	90	131	92	0	223	35	9	24	3	71	12	59	294	104	190	0.547368
149	TG2391B	Grem2a_lineB	+	HS	11	24	M	190490	218128	204309	26	13	0	53	34	0	61	35	0	39	87	96	140	82	0	222	47	8	30	4	89	12	77	311	94	217	0.43318
150	TG2391B	Grem2a_lineB	+	HS	12	21.5	F	176148	175897	176023	16	14	0	47	22	0	47	40	0	30	69	87	110	76	0	186	35	7	18	3	63	10	53	249	86	163	0.527607
151	TG2391B	Grem2a_lineB	+	HS	13	23	M	203557	215185	209371	16	12	0	49	30	0	49	38	0	28	79	87	114	80	0	194	38	11	34	7	90	18	72	284	98	186	0.526882
