# Supplementary material for: Modulation of tooth regeneration through opposing responses to Wnt and BMP signals in teleosts
Source: Development. 2023 Dec 7;150(23):dev202168. doi: 10.1242/dev.202168 (PMC10730089; doi:10.1242/dev.202168)
Supplement: Table S4. Stickleback tooth counts from LDN-193189 treatment. Raw data arising from stickleback LDN-193189 treatment formatted for analysis in R. [file develop-150-202168-TableS4.xlsx]

## Sheet: TableS4
row	ID	total	standard_length	sex	treatment	new:retained	VTP_new	VTP_retained
1	1	42	43	F	dmso	0.75	18	24
2	5	83	40	F	dmso	0.97619	41	42
3	6	78	35	F	dmso	0.857143	36	42
4	7	76	37	M	dmso	0.948718	37	39
5	10	81	43	M	dmso	1.25	45	36
6	13	80	45	F	dmso	0.818182	36	44
7	14	102	38	M	dmso	1.08163	53	49
8	18	93	40.5	M	dmso	1.02174	47	46
9	19	89	42	F	dmso	1.06977	46	43
10	20	76	41	F	dmso	0.948718	37	39
11	23	89	37	M	dmso	0.711538	37	52
12	24	86	38	M	dmso	0.791667	38	48
13	32	75	39	F	dmso	0.875	35	40
14	30	100	44	M	dmso	1.5641	61	39
15	33	92	40	F	dmso	0.84	42	50
16	27	89	43	M	dmso	0.816327	40	49
17	42	81	29	F	dmso	0.97561	40	41
18	41	91	39	M	dmso	1.06818	47	44
19	26	82	40	M	dmso	1.10256	43	39
20	28	85	42	M	dmso	1.17949	46	39
21	40	66	28	M	dmso	0.783784	29	37
22	61	70	38	M	dmso	1.05882	36	34
23	48	85	37	M	dmso	1.36111	49	36
24	58	79	37	M	dmso	1.07895	41	38
25	60	67	35	F	dmso	1.09375	35	32
26	62	74	31	M	dmso	0.897436	35	39
27	50	70	42	M	dmso	0.842105	32	38
28	43	71	39	F	dmso	0.775	31	40
29	54	86	41	M	dmso	1.6875	54	32
30	59	67	35	F	dmso	0.763158	29	38
31	53	82	45	M	dmso	1	41	41
32	67	65	33	F	dmso	1.09677	34	31
33	80	61	31	M	dmso	0.90625	29	32
34	78	65	34	M	dmso	1.03125	33	32
35	65	84	35	M	dmso	1.47059	50	34
36	69	56	31	F	dmso	1.07407	29	27
37	66	90	35	M	dmso	0.914894	43	47
38	64	62	36	F	dmso	1.06667	32	30
39	85	75	25	M	dmso	0.875	35	40
40	68	66	41	F	dmso	1.0625	34	32
41	82	66	26	F	dmso	1	33	33
42	72	78	34	F	dmso	1.16667	42	36
43	2	76	40.5	F	ldn	1.23529	42	34
44	3	43	38	M	ldn	2.07143	29	14
45	4	69	45	F	ldn	1.3	39	30
46	8	78	35	M	ldn	0.772727	34	44
47	9	73	39	F	ldn	0.921053	35	38
48	11	70	38	F	ldn	0.75	30	40
49	12	78	36	M	ldn	1.36364	45	33
50	15	89	38	M	ldn	1.225	49	40
51	16	69	42	M	ldn	1.02941	35	34
52	17	85	41	F	ldn	1.07317	44	41
53	21	97	43	M	ldn	1.30952	55	42
54	22	75	43	F	ldn	1.27273	42	33
55	34	64	42	F	ldn	1.28571	36	28
56	29	77	42	M	ldn	3.27778	59	18
57	31	66	28	F	ldn	1.2	36	30
58	25	93	39	M	ldn	1.44737	55	38
59	38	56	34	F	ldn	1.24	31	25
60	36	81	45	M	ldn	1.18919	44	37
61	39	73	30	F	ldn	1.14706	39	34
62	37	81	43	F	ldn	1.38235	47	34
63	56	56	31	F	ldn	2.5	40	16
64	51	74	38	F	ldn	1.3871	43	31
65	49	68	36	M	ldn	1.51852	41	27
66	44	68	39	F	ldn	1.06061	35	33
67	55	64	33	F	ldn	2.2	44	20
68	45	75	34	F	ldn	1.20588	41	34
69	46	67	33	F	ldn	1.0303	34	33
70	57	71	39	M	ldn	1.84	46	25
71	52	53	31	F	ldn	1.40909	31	22
72	63	63	29	M	ldn	1.33333	36	27
73	70	65	35	M	ldn	2.09524	44	21
74	75	48	36	F	ldn	1.18182	26	22
75	74	54	33	M	ldn	0.928571	26	28
76	84	57	28	F	ldn	1.11111	30	27
77	83	53	29	F	ldn	1.12	28	25
78	77	42	32	F	ldn	0.75	18	24
79	79	59	34	F	ldn	1.36	34	25
80	73	64	37	M	ldn	1.56	39	25
81	76	80	35	F	ldn	1	40	40
82	71	63	36	F	ldn	1.33333	36	27
83	81	64	27	M	ldn	1.28571	36	28
