# Supplementary material for: Modulation of tooth regeneration through opposing responses to Wnt and BMP signals in teleosts
Source: Development. 2023 Dec 7;150(23):dev202168. doi: 10.1242/dev.202168 (PMC10730089; doi:10.1242/dev.202168)
Supplement: Table S5. Zebrafish tooth counts from OE experiments. Raw data arising from zebrafish pulse-chase experiments formatted for analysis in R. [file develop-150-202168-TableS5.xlsx]

## Sheet: TableS5
row	clutch	oCh.line	mCh	treatment	fish	SL	L new	L retained	L total	R new	R retained	R total	total new	total retained	total teeth	ratio_new.retained
1	S108	wnt10a	-	HS	1	23.5	4	9	13	5	10	15	9	19	28	0.473684
2	S108	wnt10a	-	HS	2	23	3	9	12	4	9	13	7	18	25	0.388889
3	S108	wnt10a	-	HS	3	22	4	7	11	4	10	14	8	17	25	0.470588
4	S108	wnt10a	-	HS	4	24	4	10	14	5	10	15	9	20	29	0.45
5	S108	wnt10a	-	HS	5	20.5	3	8	11	5	11	16	8	19	27	0.421053
6	S108	wnt10a	+	HS	6	22.5	5	11	16	5	10	15	10	21	31	0.47619
7	S108	wnt10a	+	HS	7	23	6	8	14	4	9	13	10	17	27	0.588235
8	S108	wnt10a	+	HS	8	22	5	10	15	5	11	16	10	21	31	0.47619
9	S108	wnt10a	+	HS	9	24	6	8	14	7	6	13	13	14	27	0.928571
10	S108	wnt10a	+	HS	10	20.5	4	12	16	6	7	13	10	19	29	0.526316
11	S108	wnt10a	+	HS	11	22	5	11	16	5	10	15	10	21	31	0.47619
12	S108	wnt10a	+	HS	12	23	5	10	15	6	11	17	11	21	32	0.52381
13	S108	wnt10a	+	HS	13	22	5	10	15	5	11	16	10	21	31	0.47619
14	S109.2B	bmp6	-	HS	1	25	2	9	11	4	8	12	6	17	23	0.352941
15	S109.2B	bmp6	-	HS	2	24	5	10	15	4	11	15	9	21	30	0.428571
16	S109.2B	bmp6	-	HS	3	25	2	9	11	2	10	12	4	19	23	0.210526
17	S109.2B	bmp6	-	HS	4	23	4	10	14	4	10	14	8	20	28	0.4
18	S109.2B	bmp6	-	HS	5	19	3	9	12	6	6	12	9	15	24	0.6
19	S109.2B	bmp6	-	HS	6	25	2	9	11	3	10	13	5	19	24	0.263158
20	S109.2B	bmp6	-	HS	7	26	4	10	14	3	11	14	7	21	28	0.333333
21	S109.2B	bmp6	-	HS	8	24	3	10	13	3	9	12	6	19	25	0.315789
22	S109.2B	bmp6	-	HS	9	22	4	9	13	2	9	11	6	18	24	0.333333
23	S109.2B	bmp6	+	HS	1	23	2	11	13	1	10	11	3	21	24	0.142857
24	S109.2B	bmp6	+	HS	2	24	1	10	11	2	9	11	3	19	22	0.157895
25	S109.2B	bmp6	+	HS	3	25	3	8	11	3	8	11	6	16	22	0.375
26	S109.2B	bmp6	+	HS	4	25	2	9	11	3	9	12	5	18	23	0.277778
27	S109.2B	bmp6	+	HS	5	23	2	9	11	2	9	11	4	18	22	0.222222
28	S109.2B	bmp6	+	HS	6	23	3	8	11	2	9	11	5	17	22	0.294118
29	S109.2B	bmp6	+	HS	7	24	3	8	11	1	10	11	4	18	22	0.222222
30	S109.2B	bmp6	+	HS	8	25	2	10	12	2	10	12	4	20	24	0.2
31	S109.2B	bmp6	+	HS	9	24	1	10	11	0	11	11	1	21	22	0.047619
32	S110.1B	grem2a	-	HS	1	22	4	8	12	2	9	11	6	17	23	0.352941
33	S110.1B	grem2a	-	HS	2	17	5	11	16	2	10	12	7	21	28	0.333333
34	S110.1B	grem2a	-	HS	3	20	3	8	11	2	9	11	5	17	22	0.294118
35	S110.1B	grem2a	-	HS	4	19	4	11	15	4	8	12	8	19	27	0.421053
36	S110.1B	grem2a	-	HS	5	19	3	9	12	2	11	13	5	20	25	0.25
37	S110.1B	grem2a	-	HS	6	22	5	10	15	5	10	15	10	20	30	0.5
38	S110.1B	grem2a	-	HS	7	23	4	8	12	3	10	13	7	18	25	0.388889
39	S110.1B	grem2a	-	HS	8	20	3	9	12	5	8	13	8	17	25	0.470588
40	S110.1B	grem2a	+	HS	1	19	4	8	12	4	10	14	8	18	26	0.444444
41	S110.1B	grem2a	+	HS	2	20	5	7	12	4	7	11	9	14	23	0.642857
42	S110.1B	grem2a	+	HS	3	17	8	7	15	5	8	13	13	15	28	0.866667
43	S110.1B	grem2a	+	HS	4	20	6	9	15	5	9	14	11	18	29	0.611111
44	S110.1B	grem2a	+	HS	5	20	6	7	13	4	9	13	10	16	26	0.625
45	S110.1B	grem2a	+	HS	6	22	6	7	13	5	8	13	11	15	26	0.733333
46	S110.2B	grem2a	-	HS	1	21	2	9	11	4	7	11	6	16	22	0.375
47	S110.2B	grem2a	-	HS	2	24	4	10	14	3	9	12	7	19	26	0.368421
48	S110.2B	grem2a	-	HS	3	20	4	8	12	5	11	16	9	19	28	0.473684
49	S110.2B	grem2a	-	HS	4	20	6	9	15	4	8	12	10	17	27	0.588235
50	S110.2B	grem2a	-	HS	5	20	3	9	12	4	10	14	7	19	26	0.368421
51	S110.2B	grem2a	-	HS	6	24	1	10	11	4	9	13	5	19	24	0.263158
52	S110.2B	grem2a	-	HS	7	23	3	8	11	3	9	12	6	17	23	0.352941
53	S110.2B	grem2a	-	HS	8	22	5	10	15	3	9	12	8	19	27	0.421053
54	S110.2B	grem2a	-	HS	9	21	4	8	12	4	8	12	8	16	24	0.5
55	S110.2B	grem2a	-	HS	10	22	5	10	15	3	9	12	8	19	27	0.421053
56	S110.2B	grem2a	+	HS	1	21	5	8	13	7	9	16	12	17	29	0.705882
57	S110.2B	grem2a	+	HS	2	19	7	8	15	6	10	16	13	18	31	0.722222
58	S110.2B	grem2a	+	HS	3	22	6	7	13	6	9	15	12	16	28	0.75
59	S110.2B	grem2a	+	HS	4	23	3	8	11	4	10	14	7	18	25	0.388889
60	S110.2B	grem2a	+	HS	5	22	7	7	14	4	7	11	11	14	25	0.785714
61	S122.2	wnt10a	-	HS	1	27	5	10	15	5	10	15	10	20	30	0.5
62	S122.2	wnt10a	-	HS	2	26	3	9	12	4	10	14	7	19	26	0.368421
63	S122.2	wnt10a	-	HS	3	26	4	10	14	5	8	13	9	18	27	0.5
64	S122.2	wnt10a	-	HS	4	27	2	10	12	4	10	14	6	20	26	0.3
65	S122.2	wnt10a	-	HS	5	28	6	8	14	3	8	11	9	16	25	0.5625
66	S122.2	wnt10a	-	HS	6	24	6	10	16	4	9	13	10	19	29	0.526316
67	S122.2	wnt10a	-	HS	7	25	5	8	13	6	10	16	11	18	29	0.611111
68	S122.2	wnt10a	-	HS	8	26	3	10	13	4	10	14	7	20	27	0.35
69	S122.2	wnt10a	-	HS	9	26	4	10	14	5	10	15	9	20	29	0.45
70	S122.2	wnt10a	+	HS	1	24	5	7	12	6	8	14	11	15	26	0.733333
71	S122.2	wnt10a	+	HS	2	25	4	9	13	3	9	12	7	18	25	0.388889
72	S122.2	wnt10a	+	HS	3	29	6	7	13	6	9	15	12	16	28	0.75
73	S122.2	wnt10a	+	HS	4	28	6	10	16	6	10	16	12	20	32	0.6
74	S122.2	wnt10a	+	HS	5	25	6	11	17	6	9	15	12	20	32	0.6
75	S122.2	wnt10a	+	HS	6	26	7	10	17	6	7	13	13	17	30	0.764706
76	S122.2	wnt10a	+	HS	7	26	7	10	17	6	10	16	13	20	33	0.65
