# Supplementary material for: Modulation of tooth regeneration through opposing responses to Wnt and BMP signals in teleosts
Source: Development. 2023 Dec 7;150(23):dev202168. doi: 10.1242/dev.202168 (PMC10730089; doi:10.1242/dev.202168)
Supplement: Table S6. In situ probe sequences. Full nucleotide strings are provided for each of the in situ hybridization probes alongside their nearest GenBank accession number. Probe templates are shown in the sense orientation. [file develop-150-202168-TableS6.xlsx]

## Sheet: Sheet1
Gene Symbol	Transcript Accession (nearest)	Probe Published Previously?	Probe Template Sequence (shown in the sense orientation)
Bmp6	KM406380.1	Cleves et al., 2014	CTGGTCGGATTGTGGTGGACTGCGTATTGCTGCATGTTCCTGGTGGCGGGGAGTAACTATTCACTGGATGGAAACAACGAGGTGCACCCGGGCTTCATCCACCGGCGGCTCCGGACGCACGAGAAGAGGGAGATGCAGAAGGAGATCCTGTCCATCCTCGGGCTGCCGCACAGACCGAGACCGCATCCGCCGCACGGGAAATACAACTCCGCTCCGCTTTTCATGCTGGACTTATACAACACCATATCGAACGAGGAGAAGAGCCGGGTGGAGGGCATCGTGGACCGGTACGAACCCATGCAGACGACCCCGAGTCCTCCTCTTGCCACATATCAAGAAAGTGCCTTTCTAAATGACGCAGACATGGTCATGAGCTTCGTTAACCTTGTGGAGTACGAC…
Dkk2	XM_040187657.1	no	ATGCTCGTCTTAACTTGGGATAGGTGCTGCGCTTTGATGGTTCTCGTCGCCACACTGAGGACGGGAACGACCCTGCTGTCGGAGGCGCACCCGAAGGCAAATTTAATCAAGCCAGCCCTGTCGGGAGGGACACCGACACCGGCCACCAACCTCTCCGACGCCGTCCACCTAGGGATCACCAAGAAACATTACACGCTTGCGCAGCAGGTGTACCCATGCAGCAATGACAAGGAGTGCAGCGTGGGAAGCTACTGCCACAGCCCTCAACAGGCTCCCTCACGTTGCCTCAGTTGCCGCAGGAGGAAGAAGCGCTGCCATCGAGATGCCATGTGCTGTCCCGGGAACCGATGCAGTAACTACATGTGTGTCCCCATCTCTGAGAGTGTGCTCTCACCTCAC…
Grem2a	XM_040178164.1	no	GGTGCAGAGGGTCAAACAGTGCCGCTGCATGTCTGTGGACGTGAGCGGCCAGGGGAAGCTGTGAGGGAGGACTAAGACGGCCCTTTTCAAAGTGAAAGGACGCACGATCCGCCAAAGGCGGAAATTCACAAAGTTCGCTAATCAAGGATTGGCTCTGCAGTTGACTTTTCTGCATTGTGTTGAAACGATGAAATGATAAGAGACACAGAACTGGTATTACTAAACAAAGGCTCAACGATGATTTAATCAGAGACTATCATGCTGCTGAAAGAGACTGATTAAAGTGTCCTCACAAGAGACACGGGTGAGGATGTTTTCCCTCCCTGTTATTTGAAGATCATATCTACATGATATCTACATTTGTCATTTGATTCCTTTGTGATGAAGTGCCTCGGAGTT…
Wnt10a	MW404320	Square et al., 2021	TCAGAAGAGCGAGGAACAGAGTGTGAAGTGGTTGAGCAAGCAGAAAGATAGATTTGCATGTCGGTTAAAATGTGTGCACATGCCGGGATTTGTCTAAAGCCGCCACGACTCGAGGAGGGCTCGGATGTTTACTTTTCCTCGTGAGATAAAGGAACAAAGTTGTATCGGTTTAACTATAAAACGCTCTGAATCTGAAATCTGGGCTTAAGAAAAAAAGACGAAGGAGTGTCGTGTTATCAGCAAACGTTGACGGACATACATTTGCCTGATATCAGGTAAGCAAAGAGGGAGTCGAGAGTAAGCATCAGATTGCATGCAGAGAGAAAACATATTGCTTTATAGCACCAGCAGCATATAAAGGGGAAAGACCACCTTTTCACACATCAGGATTCACAATGC…
